# Supplementary material for: The methane-driven interaction network in terrestrial methane hotspots
Source: Environ Microbiome. 2022 Apr 5;17:15. doi: 10.1186/s40793-022-00409-1 (PMC8981696; doi:10.1186/s40793-022-00409-1)
Supplement: Supplementary file 11 — Additional file 11. Table S1. Selected physico-chemical parameters and methane uptake rates of individual replicates in methane hotspots (rice paddy soil, landfill cover soil, pristine peatland, restored peatland, and riparian soil). Summarized data given in Table 1. [file 40793_2022_409_MOESM11_ESM.xlsx]

## Sheet: Env_table
Environmental parameter	Rice paddy -1	Rice paddy -2	Rice paddy -3	Rice paddy -4	Pristine peatland -1	Pristine peatland -2	Pristine peatland -3	Pristine peatland -4	Restored peatland -1	Restored peatland -2	Restored peatland -3	Restored peatland -4	Riparian soil - 1	Riparian soil - 2	Riparian soil - 3	Riparian soil - 4	Landfill cover -1	Landfill cover -2	Landfill cover -3	Landfill cover -4
CH4 oxi [µmol / h g dw]	0.42309	0.448173	0.498335	0.406815	1.12758	0.931632	0.803894	0.642727	0.980229	0.943091	1.125	0.917171	0.06123	0.214664	0.142016	0.147146	0.553345	0.375772	0.869981	0.861935
pH	6.66	6.61	6.53	n.d.	4.33	4.69	4.4	4.15	4.5	4.77	4.79	4.65	7.953	8.201	8.282	8.44	8.845	8.96	8.755	8.716
EC [mS/cm]	BD	BD	BD	n.d.	BD	BD	BD	BD	BD	BD	BD	BD	BD	0.05	0.06	0.07	0.06	0.07	0.05	0.07
Ammonium, NH4+ [µmol / g dw]	1.029	0.9911	0.985	n.d.	0.289845	0.239468	0.116167	0.128656	0.687364	0.203202	0.94714	0.846994	0.180139	0.366609	0.634489	0.491577	18.2213	22.1666	6.20498	2.22639
Nitrate, NO3 - [µmol / g dw]	0.5701	0.54	0.5534	n.d.	0.823429	0.780086	BD	0.315561	0.182574	1.20139	0.761214	BD	0.0145896	0.0531197	0.187462	BD	0.898925	1.1998	1.85681	3.61083
Sulphate, SO4 2- [µmol / g dw]	0.631385	1.0421	0.8445	n.d.	n.d.	3.42032	2.8334	3.56908	2.40271	n.d.	2.57753	1.91167	1.13513	2.26842	1.61258	2.01312	10.3293	6.29237	11.6485	83.5587
Total C [mg C / g dw]	14.03	14.43	13.25	n.d.	463.974	456.342	453.142	454.735	496.407	485.29	499.973	488.196	20.3348	42.1084	29.6091	36.7942	137.424	143.287	136.623	127.48
Total N [mg N / g dw]	1.33	1.31	1.24	n.d.	7.98465	7.96023	5.2538	6.42161	12.471	12.149	13.2113	12.2512	1.44471	3.35712	2.17452	3.1272	9.40695	10.0292	10.6506	10.3644
pmoA gene abundance [gene copy numbers / g dw]	4.34159e+06	4.56063e+06	4.28138e+06	n.d.	86176.8	90085.9	24262.3	18390	320297	1.17595e+06	296160	169950	999454	1.45013e+06	1.78014e+06	1.01859e+06	3.9674e+07	1.30591e+06	6.68356e+06	3.18859e+07
Abbreviation; BD, below detection limit: n.d., not determined.
n.d. indicates that measurements were not performed (i.e, insufficient material due to experimental mishap), or that measurements were performed but values were not obtained (i.e., spillage during colorimetric assay).
The data for the rice paddy soil and peatland samples were derived from published studies (please see Materials and Methods in the main text).
