# Supplementary material for: The methane-driven interaction network in terrestrial methane hotspots
Source: Environ Microbiome. 2022 Apr 5;17:15. doi: 10.1186/s40793-022-00409-1 (PMC8981696; doi:10.1186/s40793-022-00409-1)
Supplement: Supplementary file 12 — Additional file 12. Table S2. Signficantly positively and negatively co-occuring (p < 0.01) OTUs between environments, as determined by the co-occurrence network analysis. The first panel shows site-specific co-occurring OTUs, while the other panels show shared co-occurring OTUs between environments. The OTUs were given to the finest resolveable taxonomic affiliation based on the Silva database v. 132, whenever available. The number in brackets refer to the OTU numbers. Abbreviations: pos, positive correlations; neg, negative correlations; RP, rice paddy; LC, landfill cover soil; PP, pristine peatland; RP, restored peatland; RS, riparian soil; MIP, methanotroph interacting partner (including other co-occurring methanotrophs). [file 40793_2022_409_MOESM12_ESM.xlsx]

## Sheet: Site-specific Interactions
RP			-	LC			-	PP			-	RP			-	RS			-
	MOB (OTU)	MIP (OTU)	-		MOB (OTU)	MIP (OTU)			MOB (OTU)	MIP (OTU)			MOB (OTU)	MIP (OTU)			MOB (OTU)	MIP (OTU)
pos	Beijerinckiaceae_Methylocystis, 241	Betaproteobacteriales_Nitrosomonadaceae_Ellin6067, 1615	-	pos	Methylococcaceae_Methylocaldum, 1989	Bacteroidales_Prolixibacteraceae_Sunxiuqinia, 2860	-	pos	Beijerinckiaceae_Methylocystis, 6	Bdellovibrionales_Bdellovibrionaceae_Bdellovibrio, 32	-	pos	Beijerinckiaceae_Methylocystis, 241	Oligoflexales_0319-6G20_metagenome, 1089	-	pos	Beijerinckiaceae_Methylocystis, 241	Rhizobiales_Methyloligellaceae_uncultured, 1818	-
pos	Beijerinckiaceae_Methylocystis, 241	Myxococcales_Polyangiaceae_Polyangium, 2919	-	pos	Methylococcaceae_Methylocaldum, 1989	Betaproteobacteriales_Methylophilaceae_unidentified-Methylophilaceae, 37	-	pos	Beijerinckiaceae_Methylocystis, 6	Chthoniobacterales_Chthoniobacteraceae_Chthoniobacter, 946	-	pos	Beijerinckiaceae_Methylocystis, 241	Solibacterales_Solibacteraceae (Subgroup 3)_unidentified-Solibacteraceae (Subgroup 3), 1636	-	pos	Beijerinckiaceae_Methylocystis, 241, 404	PB19_unidentified-PB19_unidentified-PB19, 2739	-
pos	Beijerinckiaceae_Methylocystis, 404	Bacillales_Paenibacillaceae_Paenibacillus, 5012	-	pos	Methylococcaceae_Methylocaldum, 1989	Bradymonadales_unidentified-Bradymonadales_unidentified-Bradymonadales, 4912	-	pos	Beijerinckiaceae_Methylocystis, 6	Rhizobiales_Beijerinckiaceae_Roseiarcus, 3056	-	pos	Beijerinckiaceae_Methylocystis, 241, 6	Rhizobiales_Beijerinckiaceae_unidentified-Beijerinckiaceae, 1336, 57, 4793	-	pos	Beijerinckiaceae_Methylocystis, 241, 404, 51	Betaproteobacteriales_Burkholderiaceae_Piscinibacter, 594	-
pos	Beijerinckiaceae_Methylocystis, 404	Betaproteobacteriales_Methylophilaceae_uncultured, 29	-	pos	Methylococcaceae_Methylocaldum, 1989	Deinococcales_Trueperaceae_Truepera, 137, 346	-	neg	Beijerinckiaceae_Methylocystis, 6	Acidobacteriales_Acidobacteriaceae (Subgroup 1)_Occallatibacter, 91	-	pos	Beijerinckiaceae_Methylocystis, 6	Acidobacteriales_uncultured_uncultured forest soil bacterium, 295	-	pos	Beijerinckiaceae_Methylocystis, 241, 404, 51	Betaproteobacteriales_Methylophilaceae_Methylotenera, 1679, 17, 2538, 2760, 2761, 383, 4713, 695, 94, 1679, 17, 1729, 2538, 2760, 2761, 383, 4330, 4403, 695, 94, 1679, 17, 1729, 2538, 2760, 2761, 4403, 695, 94	-
pos	Beijerinckiaceae_Methylocystis, 404	Gemmatimonadales_Gemmatimonadaceae_unidentified-Gemmatimonadaceae, 1760	-	pos	Methylococcaceae_Methylocaldum, 1989	Flavobacteriales_Flavobacteriaceae_unidentified-Flavobacteriaceae, 331	-	neg	Beijerinckiaceae_Methylocystis, 6	Acidobacteriales_Koribacteraceae_Candidatus Koribacter, 174	-	pos	Beijerinckiaceae_Methylocystis, 6	Caulobacterales_Caulobacteraceae_uncultured, 1635	-	pos	Beijerinckiaceae_Methylocystis, 241, 404, 51	Candidatus Kaiserbacteria_uncultured bacterium_uncultured bacterium, 9772	-
pos	Beijerinckiaceae_Methylocystis, 51	DS-100_unidentified-DS-100_unidentified-DS-100, 1543, 964	-	pos	Methylococcaceae_Methylocaldum, 1989	Flavobacteriales_Flavobacteriaceae_Xanthomarina, 543	-	neg	Beijerinckiaceae_Methylocystis, 6	Chitinophagales_Chitinophagaceae_uncultured, 1654	-	pos	Beijerinckiaceae_Methylocystis, 6	Rhodospirillales_uncultured_unidentified-uncultured, 52	-	pos	Beijerinckiaceae_Methylocystis, 241, 404, 51	Gemmatimonadales_Gemmatimonadaceae_uncultured, 1105, 660, 1105, 5487, 660, 5487, 660	-
pos	Beijerinckiaceae_Methylocystis, 51	Methylococcales_Methylococcaceae_unidentified-Methylococcaceae, 8311	-	pos	Methylococcaceae_Methylocaldum, 1989	Nitrosococcales_Methylophagaceae_Methylophaga, 1135	-	neg	Beijerinckiaceae_Methylocystis, 6	Solibacterales_Solibacteraceae (Subgroup 3)_Candidatus Solibacter, 61	-	pos	Beijerinckiaceae_unidentified-Beijerinckiaceae, 1	JG36-TzT-191_uncultured bacterium_uncultured bacterium, 2271	-	pos	Beijerinckiaceae_Methylocystis, 241, 404, 51	metagenome_metagenome_metagenome, 5372	-
pos	Beijerinckiaceae_Methylocystis, 51	Opitutales_Opitutaceae_Opitutus, 3531	-	pos	Methylococcaceae_Methylocaldum, 1989	Planctomycetales_Rubinisphaeraceae_Planctomicrobium, 141	-	neg	Beijerinckiaceae_Methylocystis, 6	unidentified-Alphaproteobacteria_unidentified-Alphaproteobacteria_unidentified-Alphaproteobacteria, 3135	-	pos	Beijerinckiaceae_unidentified-Beijerinckiaceae, 1	Xanthomonadales_Xanthomonadaceae_uncultured, 1650	-	pos	Beijerinckiaceae_Methylocystis, 241, 404, 51	Methylococcales_Methylomonaceae_Crenothrix, 10832, 11040, 7527, 10832, 11040, 313, 7527, 10832, 11040	-
pos	Beijerinckiaceae_Methylocystis, 51	unidentified-Gammaproteobacteria_unidentified-Gammaproteobacteria_unidentified-Gammaproteobacteria, 2087	-	pos	Methylococcaceae_Methylocaldum, 1989	uncultured bacterium_uncultured bacterium_uncultured bacterium, 5917	-	pos	Beijerinckiaceae_unidentified-Beijerinckiaceae, 1	Acetobacterales_Acetobacteraceae_unidentified-Acetobacteraceae, 385	-	pos	Beijerinckiaceae_unidentified-Beijerinckiaceae, 1, 337	Methylococcales_Methylomonaceae_Methylobacter, 5146	-	pos	Beijerinckiaceae_Methylocystis, 241, 404, 51	Methylococcales_Methylomonaceae_Methyloglobulus, 7057, 9221, 7057, 7705, 8282, 9221, 7057, 7705, 9221	-
pos	Beijerinckiaceae_Methylocystis, 51, 241	Betaproteobacteriales_Burkholderiaceae_unidentified-Burkholderiaceae, 1018, 2710, 290	-	pos	Methylococcaceae_Methylocaldum, 1989	uncultured Gemmatimonadetes bacterium_uncultured Gemmatimonadetes bacterium_uncultured Gemmatimonadetes bacterium, 87	-	pos	Beijerinckiaceae_unidentified-Beijerinckiaceae, 1	Acidobacteriales_Acidobacteriaceae (Subgroup 1)_Granulicella, 486	-	pos	Beijerinckiaceae_unidentified-Beijerinckiaceae, 2508, 2659	Bdellovibrionales_Bdellovibrionaceae_Bdellovibrio, 4550, 954	-	pos	Beijerinckiaceae_Methylocystis, 241, 404, 51	Methylococcales_Methylomonaceae_Methylomonas, 6272	-
pos	Beijerinckiaceae_Methylocystis, 51, 404	Longimicrobiales_Longimicrobiaceae_uncultured bacterium, 1574, 2291	-	pos	Methylococcaceae_Methylocaldum, 1989	uncultured_uncultured Rhodospirillaceae bacterium_uncultured Rhodospirillaceae bacterium, 60	-	pos	Beijerinckiaceae_unidentified-Beijerinckiaceae, 1	Myxococcales_Archangiaceae_Anaeromyxobacter, 1883	-	pos	Beijerinckiaceae_unidentified-Beijerinckiaceae, 2508, 3, 337	Acidobacteriales_uncultured_uncultured forest soil bacterium, 295, 152, 295	-	pos	Beijerinckiaceae_Methylocystis, 241, 404, 51	Methylococcales_Methylomonaceae_unidentified-Methylomonaceae, 6821, 7051, 9071, 299, 6821, 7051, 9071, 6821, 7051, 9071	-
pos	Beijerinckiaceae_Methylosinus, 1352	Methylococcales_Methylomonaceae_unidentified-Methylomonaceae, 5714	-	pos	Methylococcaceae_Methylocaldum, 1989	Xanthomonadales_Xanthomonadaceae_Luteimonas, 3064	-	pos	Beijerinckiaceae_unidentified-Beijerinckiaceae, 1	Pedosphaerales_Pedosphaeraceae_uncultured bacterium, 878	-	pos	Beijerinckiaceae_unidentified-Beijerinckiaceae, 2508, 337	Acetobacterales_Acetobacteraceae_uncultured, 1485	-	pos	Beijerinckiaceae_Methylocystis, 241, 404, 51	Micavibrionales_uncultured_uncultured bacterium, 1320	-
pos	Beijerinckiaceae_Methylosinus, 1352	Myxococcales_Haliangiaceae_Haliangium, 9102	-	neg	Methylococcaceae_Methylocaldum, 1989	Bacteroidales_Marinilabiliaceae_uncultured bacterium, 326	-	pos	Beijerinckiaceae_unidentified-Beijerinckiaceae, 1	uncultured_unidentified-uncultured_unidentified-uncultured, 524	-	pos	Beijerinckiaceae_unidentified-Beijerinckiaceae, 2508, 337	Rhizobiales_Beijerinckiaceae_unidentified-Beijerinckiaceae, 4793	-	pos	Beijerinckiaceae_Methylocystis, 241, 404, 51	Myxococcales_Phaselicystidaceae_Phaselicystis, 1249, 3407, 1249, 3407, 1249, 3407	-
pos	Methylococcaceae_Methylocaldum, 1244	Chthoniobacterales_Chthoniobacteraceae_Chthoniobacter, 7375	-	neg	Methylococcaceae_Methylocaldum, 1989	Bacteroidales_ML635J-40 aquatic group_uncultured Sphingobacteriia bacterium, 5	-	pos	Beijerinckiaceae_unidentified-Beijerinckiaceae, 1	unidentified-Gammaproteobacteria_unidentified-Gammaproteobacteria_unidentified-Gammaproteobacteria, 8365	-	pos	Beijerinckiaceae_unidentified-Beijerinckiaceae, 2659	Rhodospirillales_Magnetospirillaceae_uncultured, 464	-	pos	Beijerinckiaceae_Methylocystis, 241, 404, 51	Myxococcales_Sandaracinaceae_Sandaracinus, 2193	-
pos	Methylococcaceae_Methylocaldum, 1244	Longimicrobiales_Longimicrobiaceae_uncultured bacterium, 1574	-	neg	Methylococcaceae_Methylocaldum, 1989	Bacteroidales_Prolixibacteraceae_unidentified-Prolixibacteraceae, 34	-	neg	Beijerinckiaceae_unidentified-Beijerinckiaceae, 1	Acidobacteriales_Acidobacteriaceae (Subgroup 1)_unidentified-Acidobacteriaceae (Subgroup 1), 243	-	pos	Beijerinckiaceae_unidentified-Beijerinckiaceae, 2659	Solibacterales_Solibacteraceae (Subgroup 3)_Bryobacter, 983	-	pos	Beijerinckiaceae_Methylocystis, 241, 404, 51	Myxococcales_unidentified-Myxococcales_unidentified-Myxococcales, 4202	-
pos	Methylococcaceae_Methylocaldum, 1244	Methylococcales_Methylococcaceae_Methylomagnum, 4753	-	neg	Methylococcaceae_Methylocaldum, 1989	Bacteroidales_Rikenellaceae_DMER64, 377	-	neg	Beijerinckiaceae_unidentified-Beijerinckiaceae, 1	Acidobacteriales_uncultured_uncultured Holophaga sp., 373	-	pos	Beijerinckiaceae_unidentified-Beijerinckiaceae, 2659	uncultured bacterium_uncultured bacterium_uncultured bacterium, 577	-	pos	Beijerinckiaceae_Methylocystis, 241, 404, 51	Pedosphaerales_Pedosphaeraceae_uncultured verrucomicrobium DEV114, 1325	-
pos	Methylococcaceae_Methylocaldum, 1244, 1006	Betaproteobacteriales_Burkholderiaceae_unidentified-Burkholderiaceae, 2981	-	neg	Methylococcaceae_Methylocaldum, 1989	Campylobacterales_Sulfurovaceae_Sulfurovum, 370	-	neg	Beijerinckiaceae_unidentified-Beijerinckiaceae, 1	Solibacterales_Solibacteraceae (Subgroup 3)_Candidatus Solibacter, 38	-	pos	Beijerinckiaceae_unidentified-Beijerinckiaceae, 3	Saccharimonadales_unidentified-Saccharimonadales_unidentified-Saccharimonadales, 167	-	pos	Beijerinckiaceae_Methylocystis, 241, 404, 51	uncultured prokaryote_uncultured prokaryote_uncultured prokaryote, 2093	-
pos	Methylococcaceae_Methylocaldum, 1244, 1006	Rhizobiales_Hyphomicrobiaceae_Hyphomicrobium, 933	-	neg	Methylococcaceae_Methylocaldum, 1989	Oceanospirillales_Alcanivoracaceae_Alcanivorax, 2765	-	neg	Beijerinckiaceae_unidentified-Beijerinckiaceae, 1	Solirubrobacterales_Solirubrobacteraceae_unidentified-Solirubrobacteraceae, 636	-	pos	Beijerinckiaceae_unidentified-Beijerinckiaceae, 3	uncultured bacterium_uncultured bacterium_uncultured bacterium, 7695	-	pos	Beijerinckiaceae_Methylocystis, 241, 404, 51	unidentified-KD4-96_unidentified-KD4-96_unidentified-KD4, 4384	-
pos	Methylococcaceae_Methylocaldum, 1244, 2379	Myxococcales_Haliangiaceae_Haliangium, 9102	-	neg	Methylococcaceae_Methylocaldum, 1989	Pseudomonadales_Pseudomonadaceae_Pseudomonas, 4758	-	pos	Beijerinckiaceae_unidentified-Beijerinckiaceae, 3	Acetobacterales_Acetobacteraceae_Acidocella, 1066	-	pos	Beijerinckiaceae_unidentified-Beijerinckiaceae, 3	unidentified-Alphaproteobacteria_unidentified-Alphaproteobacteria_unidentified-Alphaproteobacteria, 8811	-	pos	Beijerinckiaceae_Methylocystis, 241, 404, 51	Verrucomicrobiales_DEV007_uncultured organism, 3009	-
pos	Methylococcaceae_Methylocaldum, 2379	Methylococcales_Methylomonaceae_unidentified-Methylomonaceae, 5714	-	neg	Methylococcaceae_Methylocaldum, 1989	Thiomicrospirales_Thiomicrospiraceae_Thiomicrospira, 130	-	pos	Beijerinckiaceae_unidentified-Beijerinckiaceae, 3	Babeliales_unidentified-Babeliales_unidentified-Babeliales, 2316	-	pos	Methylacidiphilaceae_uncultured, 20	Acidobacteriales_uncultured_uncultured forest soil bacterium, 152	-	pos	Beijerinckiaceae_Methylocystis, 241, 404, 51	Verrucomicrobiales_Verrucomicrobiaceae_Prosthecobacter, 1175, 2931, 5952, 1175, 2931, 5952, 1175, 5952	-
pos	Methylococcaceae_Methylomagnum, 2792	Betaproteobacteriales_Burkholderiaceae_Duganella, 3078, 2484, 1785	-	pos	Methylococcaceae_uncultured, 3302	Thermomicrobiales_AKYG1722_uncultured bacterium, 100	-	pos	Beijerinckiaceae_unidentified-Beijerinckiaceae, 3	Saccharimonadales_uncultured bacterium_uncultured bacterium, 1037	-	pos	Methylacidiphilaceae_uncultured, 20	Myxococcales_P3OB-42_uncultured Archangiaceae bacterium, 2851	-	pos	Beijerinckiaceae_Methylocystis, 241, 404, 51	wastewater metagenome_wastewater metagenome_wastewater metagenome, 1780	-
pos	Methylococcaceae_Methylomagnum, 2792	Betaproteobacteriales_Burkholderiaceae_unidentified-Burkholderiaceae, 1459, 3667, 3684	-	pos	Methylococcaceae_uncultured, 3302, 761	SBR1031_unidentified-SBR1031_unidentified-SBR1031, 539	-	pos	Beijerinckiaceae_unidentified-Beijerinckiaceae, 3	unidentified-Acidimicrobiia_unidentified-Acidimicrobiia_unidentified-Acidimicrobiia, 62	-	pos	Methylacidiphilaceae_uncultured, 2324	Acidobacteriales_Koribacteraceae_Candidatus Koribacter, 197	-	pos	Beijerinckiaceae_Methylocystis, 241, 51	Betaproteobacteriales_SC-I-84_unidentified-SC-I, 1189	-
pos	Methylococcaceae_Methylomagnum, 2792	Myxococcales_Polyangiaceae_Minicystis, 1978	-	pos	Methylococcaceae_uncultured, 3302, 761	Sneathiellales_Sneathiellaceae_Sneathiella, 871	-	neg	Beijerinckiaceae_unidentified-Beijerinckiaceae, 3	uncultured_uncultured Acidimicrobiaceae bacterium_uncultured Acidimicrobiaceae bacterium, 909	-	pos	Methylacidiphilaceae_uncultured, 2324	Methylococcales_Methylomonaceae_Methylobacter, 5146	-	pos	Beijerinckiaceae_Methylocystis, 241, 51	Gammaproteobacteria Incertae Sedis_Unknown Family_uncultured, 1161	-
pos	Methylococcaceae_Methylomagnum, 2792	Opitutales_Opitutaceae_Lacunisphaera, 5349	-	pos	Methylococcaceae_uncultured, 761	113B434_uncultured bacterium_uncultured bacterium, 1311	-	neg	Beijerinckiaceae_unidentified-Beijerinckiaceae, 337	Acetobacterales_Acetobacteraceae_unidentified-Acetobacteraceae, 107	-	pos	Methylacidiphilaceae_uncultured, 2324	Rhizobiales_Beijerinckiaceae_unidentified-Beijerinckiaceae, 4793	-	pos	Beijerinckiaceae_Methylocystis, 241, 51	Methylococcales_Methylomonaceae_Methylomicrobium, 5422	-
pos	Methylococcaceae_Methylomagnum, 2792	Rhizobiales_Pleomorphomonadaceae_Prosthecomicrobium, 5126	-	pos	Methylococcaceae_uncultured, 761	Alteromonadales_Marinobacteraceae_Marinobacter, 1226	-	neg	Beijerinckiaceae_unidentified-Beijerinckiaceae, 337	Chlamydiales_Simkaniaceae_uncultured, 1293	-	pos	Methylacidiphilaceae_uncultured, 2324	Rhodospirillales_uncultured_unidentified-uncultured, 42	-	pos	Beijerinckiaceae_Methylocystis, 241, 51	Myxococcales_Haliangiaceae_Haliangium, 1591	-
pos	Methylococcaceae_Methylomagnum, 2792	Sphingomonadales_Sphingomonadaceae_Sphingomonas, 3489	-	pos	Methylococcaceae_uncultured, 761	Bacillales_Planococcaceae_Lysinibacillus, 3712	-	neg	Beijerinckiaceae_unidentified-Beijerinckiaceae, 337, 1	Pedosphaerales_Pedosphaeraceae_unidentified-Pedosphaeraceae, 93, 605	-	pos	Methylomonaceae_Methylomonas, 12	Oligoflexales_0319-6G20_unidentified-0319-6G20, 269	-	pos	Beijerinckiaceae_Methylocystis, 241, 51	Verrucomicrobiales_DEV007_unidentified-DEV007, 4557	-
pos	Methylococcaceae_Methylomagnum, 3300	Chitinophagales_Chitinophagaceae_Flavisolibacter, 3985	-	pos	Methylococcaceae_uncultured, 761	Bacteroidales_Bacteroidetes vadinHA17_uncultured bacterium, 50	-	pos	Methylacidiphilaceae_uncultured, 20	Micropepsales_Micropepsaceae_uncultured, 149, 581	-	pos	Methylomonaceae_Methylomonas, 12	Rhizobiales_Beijerinckiaceae_Methylocella, 4957	-	pos	Beijerinckiaceae_Methylocystis, 404	Betaproteobacteriales_Methylophilaceae_MM2, 1913	-
pos	Methylococcaceae_Methylomagnum, 3300	Methylococcales_Methylomonaceae_unidentified-Methylomonaceae, 5236	-	pos	Methylococcaceae_uncultured, 761	Betaproteobacteriales_Burkholderiaceae_Limnobacter, 1281	-	pos	Methylacidiphilaceae_uncultured, 20	Solirubrobacterales_Solirubrobacteraceae_uncultured, 687	-	pos	Methylomonaceae_Methylomonas, 12, 18	Rhodospirillales_uncultured_unidentified-uncultured, 3138, 851	-	pos	Beijerinckiaceae_Methylocystis, 404	Micavibrionales_Micavibrionaceae_uncultured, 2288	-
pos	Methylococcaceae_Methylomagnum, 3300, 3301, 3300	Methylococcales_Methylococcaceae_Methylomagnum, 5910, 4753, 6580	-	pos	Methylococcaceae_uncultured, 761	Betaproteobacteriales_Hydrogenophilaceae_Thiobacillus, 1714	-	neg	Methylacidiphilaceae_uncultured, 20	Acidobacteriales_uncultured_unidentified-uncultured, 229	-	pos	Methylomonaceae_Methylomonas, 12, 9	Oligoflexales_0319-6G20_metagenome, 1089, 4304	-	pos	Beijerinckiaceae_Methylocystis, 404	Obscuribacterales_uncultured bacterium_uncultured bacterium, 7190	-
pos	Methylococcaceae_Methylomagnum, 3301	Bacillales_Paenibacillaceae_Paenibacillus, 5012	-	pos	Methylococcaceae_uncultured, 761	Candidatus Chisholmbacteria_uncultured bacterium_uncultured bacterium, 1749	-	neg	Methylacidiphilaceae_uncultured, 20	Babeliales_UBA12409_metagenome, 285	-	pos	Methylomonaceae_Methylomonas, 1546, 9	_unidentified-_unidentified-, 8811	-	pos	Beijerinckiaceae_Methylocystis, 404, 51	Bdellovibrionales_Bdellovibrionaceae_OM27 clade, 3576	-
pos	Methylococcaceae_Methylomagnum, 3301	Betaproteobacteriales_Methylophilaceae_uncultured, 45, 29	-	pos	Methylococcaceae_uncultured, 761	Desulfobacterales_Desulfobacteraceae_Desulfococcus, 1623	-	neg	Methylacidiphilaceae_uncultured, 20	Corynebacteriales_Mycobacteriaceae_Mycobacterium, 1618	-	pos	Methylomonaceae_Methylomonas, 1546, 9	Rhizobiales_unidentified-Rhizobiales_unidentified-Rhizobiales, 4201	-	pos	Beijerinckiaceae_Methylocystis, 51	Verrucomicrobiales_Verrucomicrobiaceae_uncultured, 3661, 3983, 3661, 3983, 3661, 3983	-
pos	Methylococcaceae_Methylomagnum, 3301	Betaproteobacteriales_Methylophilaceae_unidentified-Methylophilaceae, 1398	-	pos	Methylococcaceae_uncultured, 761	Flavobacteriales_Flavobacteriaceae_Zeaxanthinibacter, 175	-	neg	Methylacidiphilaceae_uncultured, 20	Myxococcales_Archangiaceae_Anaeromyxobacter, 890	-	pos	Methylomonaceae_Methylomonas, 1972	Solibacterales_Solibacteraceae (Subgroup 3)_unidentified-Solibacteraceae (Subgroup 3), 1636	-	pos	Beijerinckiaceae_unidentified-Beijerinckiaceae, 2016	Methylococcales_Methylomonaceae_unidentified-Methylomonaceae, 8079	-
pos	Methylococcaceae_Methylomagnum, 3301	Chthoniobacterales_Chthoniobacteraceae_Chthoniobacter, 7375, 3432, 3709	-	pos	Methylococcaceae_uncultured, 761	Opitutales_Puniceicoccaceae_Pelagicoccus, 4091	-	neg	Methylacidiphilaceae_uncultured, 20	Pedosphaerales_Pedosphaeraceae_bacterium enrichment culture clone auto10, 831	-	pos	Methylomonaceae_Methylomonas, 202	Acidobacteriales_Acidobacteriaceae (Subgroup 1)_Occallatibacter, 83	-	pos	Beijerinckiaceae_unidentified-Beijerinckiaceae, 2016	unidentified-Subgroup 6_unidentified-Subgroup 6_unidentified-Subgroup 6, 2550	-
pos	Methylococcaceae_Methylomagnum, 3301	DS-100_unidentified-DS-100_unidentified-DS-100, 964	-	pos	Methylococcaceae_uncultured, 761	Pseudomonadales_Pseudomonadaceae_Pseudomonas, 1050, 1983, 556	-	neg	Methylacidiphilaceae_uncultured, 20	uncultured_uncultured Actinomycetales bacterium_uncultured Actinomycetales bacterium, 516	-	pos	Methylomonaceae_Methylomonas, 202	Armatimonadales_uncultured bacterium_uncultured bacterium, 397	-	pos	Methylococcaceae_Candidatus Methylospira, 571	Betaproteobacteriales_Methylophilaceae_Methylotenera, 17, 1729, 2538, 2760, 2761, 383, 4330, 4403, 94	-
pos	Methylococcaceae_Methylomagnum, 3301	Longimicrobiales_Longimicrobiaceae_uncultured bacterium, 1574, 2291	-	pos	Methylococcaceae_uncultured, 761	RBG-13-54-9_uncultured bacterium_uncultured bacterium, 5192	-	pos	Methylacidiphilaceae_uncultured, 20, 511	Acetobacterales_Acetobacteraceae_uncultured, 347	-	pos	Methylomonaceae_Methylomonas, 202	Rhodospirillales_Magnetospirillaceae_uncultured, 6811	-	pos	Methylococcaceae_Candidatus Methylospira, 571	Betaproteobacteriales_Methylophilaceae_MM2, 1913	-
pos	Methylococcaceae_Methylomagnum, 3301	Rhizobiales_Beijerinckiaceae_Methylocystis, 35	-	pos	Methylococcaceae_uncultured, 761	Steroidobacterales_Steroidobacteraceae_unidentified-Steroidobacteraceae, 4435	-	pos	Methylacidiphilaceae_uncultured, 20, 511	Acidobacteriales_Acidobacteriaceae (Subgroup 1)_Occallatibacter, 188, 352, 188	-	pos	Methylomonaceae_Methylomonas, 2176, 304	Rhizobiales_Xanthobacteraceae_Bradyrhizobium, 13775	-	pos	Methylococcaceae_Candidatus Methylospira, 571	Betaproteobacteriales_Methylophilaceae_uncultured, 1992	-
pos	Methylococcaceae_Methylomagnum, 3301, 2792	Rhizobiales_Hyphomicrobiaceae_Hyphomicrobium, 933, 286	-	pos	Methylococcaceae_uncultured, 761	unidentified-Subgroup 18_unidentified-Subgroup 18_unidentified-Subgroup 18, 1552	-	pos	Methylacidiphilaceae_uncultured, 20, 511	Acidobacteriales_uncultured_unidentified-uncultured, 807, 914	-	pos	Methylomonaceae_Methylomonas, 258	Rhizobiales_Beijerinckiaceae_Roseiarcus, 1179	-	pos	Methylococcaceae_Candidatus Methylospira, 571	Gemmatimonadales_Gemmatimonadaceae_uncultured, 5487, 660	-
pos	Methylococcaceae_unidentified-Methylococcaceae, 178, 64, 445	Rhizobiales_Hyphomicrobiaceae_Hyphomicrobium, 933	-	neg	Methylococcaceae_uncultured, 761	Myxococcales_Archangiaceae_Anaeromyxobacter, 2084	-	pos	Methylacidiphilaceae_uncultured, 20, 511	Armatimonadales_uncultured bacterium_uncultured bacterium, 1167, 483, 1167	-	pos	Methylomonaceae_Methylomonas, 258, 472, 920	uncultured_unidentified-uncultured_unidentified-uncultured, 673, 68, 440, 4859	-	pos	Methylococcaceae_Candidatus Methylospira, 571	Methylococcales_Methylomonaceae_Methyloglobulus, 7188, 7888	-
pos	Methylococcaceae_unidentified-Methylococcaceae, 445, 178, 64	Betaproteobacteriales_Burkholderiaceae_unidentified-Burkholderiaceae, 2981	-	neg	Methylococcaceae_uncultured, 761	Rhizobiales_Rhizobiaceae_unidentified-Rhizobiaceae, 13574	-	pos	Methylacidiphilaceae_uncultured, 20, 511	Methylacidiphilales_Methylacidiphilaceae_uncultured, 176	-	pos	Methylomonaceae_Methylomonas, 304	Acidobacteriales_uncultured_uncultured forest soil bacterium, 152	-	pos	Methylococcaceae_Candidatus Methylospira, 571	Methylococcales_Methylomonaceae_Methylomicrobium, 5422	-
pos	Methylococcaceae_unidentified-Methylococcaceae, 445, 178, 64	Methylococcales_Methylococcaceae_Methylomagnum, 4753	-	neg	Methylococcaceae_unidentified-Methylococcaceae, 761	Rhizobiales_Hyphomicrobiaceae_Hyphomicrobium, 678	-	pos	Methylacidiphilaceae_uncultured, 20, 511	Myxococcales_Polyangiaceae_Pajaroellobacter, 680, 1377, 680	-	pos	Methylomonaceae_Methylomonas, 304	Rhodospirillales_Magnetospirillaceae_Telmatospirillum, 4196	-	pos	Methylococcaceae_Candidatus Methylospira, 571	Methylococcales_Methylomonaceae_Methylomonas, 6272, 6569	-
pos	Methylococcaceae_unidentified-Methylococcaceae, 445, 178, 64	Myxococcales_Haliangiaceae_Haliangium, 9102	-	pos	Methylomonaceae_Methylobacter, 15	Flavobacteriales_Flavobacteriaceae_Arenibacter, 1419	-	pos	Methylacidiphilaceae_uncultured, 20, 511	Opitutales_Opitutaceae_unidentified-Opitutaceae, 177	-	pos	Methylomonaceae_Methylomonas, 304	uncultured bacterium_uncultured bacterium_uncultured bacterium, 7695	-	pos	Methylococcaceae_Candidatus Methylospira, 571	Methylococcales_Methylomonaceae_unidentified-Methylomonaceae, 299, 9071	-
pos	Methylococcaceae_unidentified-Methylococcaceae, 64	Bacillales_Paenibacillaceae_Paenibacillus, 5012	-	neg	Methylomonaceae_Methylobacter, 15	Clostridiales_Christensenellaceae_Christensenellaceae R-7 group, 3203	-	neg	Methylacidiphilaceae_uncultured, 20, 511	uncultured_unidentified-uncultured_unidentified-uncultured, 699, 63	-	pos	Methylomonaceae_Methylomonas, 472	Acidobacteriales_Acidobacteriaceae (Subgroup 1)_unidentified-Acidobacteriaceae (Subgroup 1), 2001	-	pos	Methylococcaceae_Candidatus Methylospira, 571	Micavibrionales_uncultured_uncultured bacterium, 1320	-
pos	Methylococcaceae_unidentified-Methylococcaceae, 64	Betaproteobacteriales_Methylophilaceae_uncultured, 29	-	neg	Methylomonaceae_Methylobacter, 15	Clostridiales_Ruminococcaceae_Saccharofermentans, 3467	-	neg	Methylacidiphilaceae_uncultured, 20, 511	Verrucomicrobiales_Verrucomicrobiaceae_unidentified-Verrucomicrobiaceae, 579	-	pos	Methylomonaceae_Methylomonas, 472	Betaproteobacteriales_Burkholderiaceae_AAP99, 503	-	pos	Methylococcaceae_Candidatus Methylospira, 571	Myxococcales_P3OB-42_uncultured soil bacterium, 2081	-
pos	Methylococcaceae_unidentified-Methylococcaceae, 64	Gemmatimonadales_Gemmatimonadaceae_Gemmatimonas, 1451	-	neg	Methylomonaceae_Methylobacter, 15	Rhizobiales_Hyphomicrobiaceae_, 882	-	pos	Methylacidiphilaceae_uncultured, 20, 511, 601	JG36-TzT-191_uncultured bacterium_uncultured bacterium, 4517, 958, 3338, 4517, 27	-	pos	Methylomonaceae_Methylomonas, 472	Subgroup 13_unidentified-Subgroup 13_unidentified-Subgroup 13, 1541	-	pos	Methylococcaceae_Candidatus Methylospira, 571	Myxococcales_Phaselicystidaceae_Phaselicystis, 1249, 3407	-
pos	Methylococcaceae_unidentified-Methylococcaceae, 64	Methylococcales_Methylococcaceae_unidentified-Methylococcaceae, 8311	-	pos	Methylomonaceae_Methylobacter, 15, 163	Myxococcales_Vulgatibacteraceae_Vulgatibacter, 7921, 7731	-	pos	Methylacidiphilaceae_uncultured, 20, 908	Chthoniobacterales_Chthoniobacteraceae_Chthoniobacter, 5783, 544	-	pos	Methylomonaceae_Methylomonas, 472	Tepidisphaerales_WD2101 soil group_unidentified-WD2101 soil group, 101	-	pos	Methylococcaceae_Candidatus Methylospira, 571	PB19_unidentified-PB19_unidentified-PB19, 2739	-
pos	Methylococcaceae_unidentified-Methylococcaceae, 64	unidentified-Gammaproteobacteria_unidentified-Gammaproteobacteria_unidentified-Gammaproteobacteria, 2087	-	pos	Methylomonaceae_Methylobacter, 15, 163, 344, 427	Caulobacterales_Hyphomonadaceae_Hyphomonas, 6769	-	neg	Methylacidiphilaceae_uncultured, 2324	Pirellulales_Pirellulaceae_uncultured, 535	-	pos	Methylomonaceae_Methylomonas, 472, 9	Saccharimonadales_unidentified-Saccharimonadales_unidentified-Saccharimonadales, 264, 167	-	pos	Methylococcaceae_Candidatus Methylospira, 571	Pedosphaerales_Pedosphaeraceae_uncultured verrucomicrobium DEV114, 3284	-
pos	Methylococcaceae_unidentified-Methylococcaceae, 64, 178	DS-100_unidentified-DS-100_unidentified-DS-100, 964	-	pos	Methylomonaceae_Methylobacter, 15, 163, 344, 427, 75, 780	Bdellovibrionales_Bdellovibrionaceae_OM27 clade, 3481, 4504, 3481, 4504	-	pos	Methylacidiphilaceae_uncultured, 511	Tepidisphaerales_WD2101 soil group_uncultured bacterium, 1012	-	pos	Methylomonaceae_Methylomonas, 50	Candidatus Jorgensenbacteria_Candidatus Adlerbacteria bacterium GW2011_GWC1_50_9, 929	-	pos	Methylococcaceae_Candidatus Methylospira, 571	Rhizobiales_Beijerinckiaceae_Methylocystis, 637	-
pos	Methylococcaceae_unidentified-Methylococcaceae, 64, 178, 445	Longimicrobiales_Longimicrobiaceae_uncultured bacterium, 1574, 2291, 1574	-	pos	Methylomonaceae_Methylobacter, 15, 163, 344, 427, 75, 780	Betaproteobacteriales_Methylophilaceae_unidentified-Methylophilaceae, 28, 37, 1600, 590, 28, 37, 590, 1600, 28, 590, 28, 37, 28	-	pos	Methylacidiphilaceae_uncultured, 511	unidentified-uncultured bacteria_unidentified-uncultured bacteria_unidentified-uncultured bacteria, 531	-	pos	Methylomonaceae_Methylomonas, 9	Rhizobiales_Xanthobacteraceae_uncultured, 225	-	pos	Methylococcaceae_Candidatus Methylospira, 571	Rhizobiales_Hyphomicrobiaceae_Hyphomicrobium, 1087, 2827, 3022, 3025, 5086, 631, 847	-
pos	Methylococcaceae_unidentified-Methylococcaceae, 64, 445	Rhizobiales_Beijerinckiaceae_Methylocystis, 35	-	pos	Methylomonaceae_Methylobacter, 15, 163, 344, 427, 75, 780	Deinococcales_Trueperaceae_Truepera, 137, 145, 3396, 860, 145, 305, 3396, 145, 305, 3396, 860, 145, 305, 3396, 860, 137, 860, 145, 305, 3396	-	neg	Methylacidiphilaceae_uncultured, 511	Acidobacteriales_Acidobacteriaceae (Subgroup 1)_Occallatibacter, 91	-	pos	Methylomonaceae_Methylomonas, 9	uncultured_uncultured Actinomycetales bacterium_uncultured Actinomycetales bacterium, 431	-	pos	Methylococcaceae_Candidatus Methylospira, 571	Rickettsiales_SM2D12_unidentified-SM2D12, 488	-
pos	Methylococcaceae_unidentified-Methylococcaceae, 64, 445, 178	Betaproteobacteriales_Methylophilaceae_unidentified-Methylophilaceae, 1398, 613, 1398	-	pos	Methylomonaceae_Methylobacter, 15, 163, 344, 427, 75, 780	Nitrosococcales_Methylophagaceae_Methylophaga, 132, 2871, 1404, 2871, 132, 1404, 2871, 132, 1404, 2871, 1135, 132, 1404, 2871	-	neg	Methylacidiphilaceae_uncultured, 511	Acidobacteriales_Koribacteraceae_Candidatus Koribacter, 174	-	neg	Beijerinckiaceae_Methylocystis, 241	uncultured_uncultured Actinomycetales bacterium_uncultured Actinomycetales bacterium, 1610	-	pos	Methylococcaceae_Candidatus Methylospira, 571	Verrucomicrobiales_Verrucomicrobiaceae_Prosthecobacter, 2931, 5952, 1205	-
pos	Methylococcaceae_unidentified-Methylococcaceae, 64, 445, 178	Chthoniobacterales_Chthoniobacteraceae_Chthoniobacter, 1434, 7375, 3432, 3709, 3432, 7375	-	pos	Methylomonaceae_Methylobacter, 15, 163, 344, 427, 780	Flavobacteriales_Flavobacteriaceae_Muricauda, 1403, 2610	-	neg	Methylacidiphilaceae_uncultured, 511	Betaproteobacteriales_Burkholderiaceae_unidentified-Burkholderiaceae, 151	-	neg	Beijerinckiaceae_Methylocystis, 6	Acetobacterales_Acetobacteraceae_uncultured, 1259	-	pos	Methylococcaceae_Candidatus Methylospira, 571	wastewater metagenome_wastewater metagenome_wastewater metagenome, 1780	-
pos	Methylomonaceae_Methylobacter, 1277, 1828, 271	Myxococcales_Polyangiaceae_uncultured, 1969	-	pos	Methylomonaceae_Methylobacter, 15, 163, 344, 427, 780	Opitutales_Opitutaceae_Diplosphaera, 1431, 6348, 1431, 6348, 1431	-	neg	Methylacidiphilaceae_uncultured, 511	Gammaproteobacteria Incertae Sedis_Unknown Family_uncultured bacterium, 501	-	neg	Beijerinckiaceae_Methylocystis, 6	Opitutales_Opitutaceae_unidentified-Opitutaceae, 644, 8	-	pos	Methylococcaceae_Candidatus Methylospira, 571	Xanthomonadales_Rhodanobacteraceae_uncultured, 3376	-
pos	Methylomonaceae_Methylobacter, 1277, 1828, 271, 41	Gemmatimonadales_Gemmatimonadaceae_unidentified-Gemmatimonadaceae, 1760, 7631	-	pos	Methylomonaceae_Methylobacter, 15, 163, 344, 427, 780	Tepidisphaerales_WD2101 soil group_uncultured bacterium, 1899	-	neg	Methylacidiphilaceae_uncultured, 511	Rhizobiales_Beijerinckiaceae_unidentified-Beijerinckiaceae, 57	-	neg	Beijerinckiaceae_Methylocystis, 6	Pirellulales_Pirellulaceae_uncultured, 287	-	pos	Methylococcaceae_Candidatus Methylospira, 571, 864	Methylococcales_Methylomonaceae_Crenothrix, 11040, 313, 7527	-
pos	Methylomonaceae_Methylobacter, 1523	Blastocatellales_Blastocatellaceae_unidentified-Blastocatellaceae, 2322	-	pos	Methylomonaceae_Methylobacter, 15, 163, 427	Phycisphaerales_Phycisphaeraceae_uncultured, 11894, 9666, 11894, 9666	-	neg	Methylacidiphilaceae_uncultured, 511	uncultured forest soil bacterium_uncultured forest soil bacterium_uncultured forest soil bacterium, 90	-	neg	Beijerinckiaceae_Methylocystis, 6	Rhodospirillales_Magnetospirillaceae_uncultured, 522	-	pos	Methylococcaceae_Candidatus Methylospira, 571, 864	Verrucomicrobiales_Verrucomicrobiaceae_Brevifollis, 2915	-
pos	Methylomonaceae_Methylobacter, 1663	Betaproteobacteriales_Burkholderiaceae_Massilia, 956	-	pos	Methylomonaceae_Methylobacter, 15, 344	Actinomarinales_uncultured_uncultured compost bacterium, 97	-	neg	Methylacidiphilaceae_uncultured, 511, 20	Pedosphaerales_Pedosphaeraceae_unidentified-Pedosphaeraceae, 184	-	neg	Beijerinckiaceae_Methylocystis, 6	Rhodospirillales_uncultured_unidentified-uncultured, 848	-	pos	Methylococcaceae_Candidatus Methylospira, 864	Betaproteobacteriales_Methylophilaceae_unidentified-Methylophilaceae, 3447, 5994, 6750	-
pos	Methylomonaceae_Methylobacter, 1663	Chthoniobacterales_Chthoniobacteraceae_unidentified-Chthoniobacteraceae, 5313	-	pos	Methylomonaceae_Methylobacter, 15, 344, 427, 75, 780	uncultured Gemmatimonadetes bacterium_uncultured Gemmatimonadetes bacterium_uncultured Gemmatimonadetes bacterium, 411, 87, 411, 87, 411	-	neg	Methylacidiphilaceae_uncultured, 511, 20	Saccharimonadales_uncultured bacterium_uncultured bacterium, 561	-	neg	Beijerinckiaceae_Methylocystis, 6	Tepidisphaerales_WD2101 soil group_unidentified-WD2101 soil group, 101	-	pos	Methylococcaceae_Candidatus Methylospira, 864	Candidatus Kaiserbacteria_uncultured bacterium_uncultured bacterium, 9772	-
pos	Methylomonaceae_Methylobacter, 1663	Micromonosporales_Micromonosporaceae_unidentified-Micromonosporaceae, 4390	-	pos	Methylomonaceae_Methylobacter, 15, 344, 427, 780	Flavobacteriales_Flavobacteriaceae_Subsaxibacter, 971	-	pos	Methylacidiphilaceae_uncultured, 601	Chlamydiales_cvE6_unidentified-cvE6, 1208	-	neg	Beijerinckiaceae_Methylocystis, 6	uncultured_unidentified-uncultured_unidentified-uncultured, 440	-	pos	Methylococcaceae_Candidatus Methylospira, 864	Micavibrionales_Micavibrionaceae_uncultured, 2288	-
pos	Methylomonaceae_Methylobacter, 1663	Subgroup 7_unidentified-Subgroup 7_unidentified-Subgroup 7, 402	-	pos	Methylomonaceae_Methylobacter, 15, 344, 427, 780	Microtrichales_uncultured_unidentified-uncultured, 327	-	pos	Methylacidiphilaceae_uncultured, 601	Chloroplast_unidentified-Chloroplast_unidentified-Chloroplast, 3372	-	neg	Beijerinckiaceae_Methylocystis, 6	WD260_uncultured bacterium_uncultured bacterium, 412, 23	-	pos	Methylococcaceae_unidentified-Methylococcaceae, 1910	Betaproteobacteriales_Methylophilaceae_Methylotenera, 165	-
pos	Methylomonaceae_Methylobacter, 1663	uncultured bacterium_uncultured bacterium_uncultured bacterium, 7139	-	pos	Methylomonaceae_Methylobacter, 15, 344, 427, 780	Rhodovibrionales_Kiloniellaceae_Pelagibius, 144	-	pos	Methylacidiphilaceae_uncultured, 601	Chthoniobacterales_Terrimicrobiaceae_FukuN18 freshwater group, 408	-	neg	Beijerinckiaceae_unidentified-Beijerinckiaceae, 2508	Acetobacterales_Acetobacteraceae_uncultured, 1259	-	pos	Methylococcaceae_unidentified-Methylococcaceae, 1910	Gemmatimonadales_Gemmatimonadaceae_uncultured, 2736, 5611	-
pos	Methylomonaceae_Methylobacter, 1663, 1523	Myxococcales_Polyangiaceae_Polyangium, 2803, 2919	-	pos	Methylomonaceae_Methylobacter, 15, 427, 75	Bacteroidales_Prolixibacteraceae_Sunxiuqinia, 2860, 6902, 2860	-	pos	Methylacidiphilaceae_uncultured, 601	Myxococcales_Archangiaceae_Anaeromyxobacter, 1759	-	neg	Beijerinckiaceae_unidentified-Beijerinckiaceae, 2508	Gemmatales_Gemmataceae_Gemmata, 1303	-	pos	Methylococcaceae_unidentified-Methylococcaceae, 1910	Micavibrionales_uncultured_uncultured bacterium, 2504	-
pos	Methylomonaceae_Methylobacter, 1663, 271	Myxococcales_Polyangiaceae_unidentified-Polyangiaceae, 2265, 1224	-	pos	Methylomonaceae_Methylobacter, 15, 75	Planctomycetales_Rubinisphaeraceae_Planctomicrobium, 141	-	neg	Methylacidiphilaceae_uncultured, 601	Betaproteobacteriales_Burkholderiaceae_uncultured, 143	-	neg	Beijerinckiaceae_unidentified-Beijerinckiaceae, 2508	Methylococcales_Methylomonaceae_Methylomonas, 6736	-	pos	Methylococcaceae_unidentified-Methylococcaceae, 1910	Pedosphaerales_Pedosphaeraceae_uncultured verrucomicrobium DEV114, 3284	-
pos	Methylomonaceae_Methylobacter, 1828, 41	DS-100_unidentified-DS-100_unidentified-DS-100, 964	-	pos	Methylomonaceae_Methylobacter, 15, 75	uncultured_uncultured Rhodospirillaceae bacterium_uncultured Rhodospirillaceae bacterium, 60	-	neg	Methylacidiphilaceae_uncultured, 601, 511, 20	Solibacterales_Solibacteraceae (Subgroup 3)_Candidatus Solibacter, 186, 155, 108, 69	-	neg	Beijerinckiaceae_unidentified-Beijerinckiaceae, 2508	Planctomycetales_Schlesneriaceae_Schlesneria, 7266	-	pos	Methylococcaceae_unidentified-Methylococcaceae, 1910	unidentified-KD4-96_unidentified-KD4-96_unidentified-KD4, 950	-
pos	Methylomonaceae_Methylobacter, 1828, 41, 1277	Bacillales_Paenibacillaceae_Paenibacillus, 5012	-	pos	Methylomonaceae_Methylobacter, 15, 75	Xanthomonadales_Xanthomonadaceae_Luteimonas, 3064	-	pos	Methylomonaceae_Methylomonas, 12	Acetobacterales_Acetobacteraceae_uncultured, 347	-	neg	Beijerinckiaceae_unidentified-Beijerinckiaceae, 2508, 337, 1	Rhodospirillales_uncultured_unidentified-uncultured, 848	-	pos	Methylococcaceae_unidentified-Methylococcaceae, 1910, 2006	Cellvibrionales_Cellvibrionaceae_Cellvibrio, 3305	-
pos	Methylomonaceae_Methylobacter, 1828, 41, 271, 1828, 271, 1277	Longimicrobiales_Longimicrobiaceae_uncultured bacterium, 2291, 1574	-	neg	Methylomonaceae_Methylobacter, 15, 75	Thiomicrospirales_Thiomicrospiraceae_Thiomicrospira, 130	-	pos	Methylomonaceae_Methylomonas, 12	Chthoniobacterales_Chthoniobacteraceae_Chthoniobacter, 532	-	neg	Beijerinckiaceae_unidentified-Beijerinckiaceae, 337	Myxococcales_Archangiaceae_Anaeromyxobacter, 4928	-	pos	Methylococcaceae_unidentified-Methylococcaceae, 2006	Betaproteobacteriales_SC-I-84_unidentified-SC-I, 1433	-
pos	Methylomonaceae_Methylobacter, 271, 1663, 1277, 41	Betaproteobacteriales_Burkholderiaceae_unidentified-Burkholderiaceae, 1993, 5959, 1993	-	pos	Methylomonaceae_Methylobacter, 15, 75, 780	Flavobacteriales_Flavobacteriaceae_unidentified-Flavobacteriaceae, 331, 534	-	pos	Methylomonaceae_Methylomonas, 12	Micropepsales_Micropepsaceae_uncultured, 149	-	neg	Beijerinckiaceae_unidentified-Beijerinckiaceae, 337, 1, 2508	uncultured_unidentified-uncultured_unidentified-uncultured, 317, 673, 440	-	pos	Methylococcaceae_unidentified-Methylococcaceae, 2006	uncultured prokaryote_uncultured prokaryote_uncultured prokaryote, 872	-
pos	Methylomonaceae_Methylobacter, 41, 271, 41, 1828, 1277, 271, 1828, 1277	Betaproteobacteriales_Methylophilaceae_uncultured, 29, 45, 29, 45, 29, 45	-	pos	Methylomonaceae_Methylobacter, 163	Xanthomonadales_Xanthomonadaceae_Arenimonas, 1438	-	pos	Methylomonaceae_Methylomonas, 12	Myxococcales_Polyangiaceae_Pajaroellobacter, 2370, 680	-	neg	Beijerinckiaceae_unidentified-Beijerinckiaceae, 337, 2508	Tepidisphaerales_WD2101 soil group_unidentified-WD2101 soil group, 101	-	pos	Methylomonaceae_Crenothrix, 1045, 1777, 2053, 2513, 3036, 3142, 323, 3344, 3603, 382, 3880, 3958, 4007, 4043, 712, 936	Methylococcales_Methylomonaceae_Methyloglobulus, 7057, 8282, 7057, 7188, 7705, 8282, 9221, 7057, 7188, 7057, 7188, 7057, 7188, 8282, 7705, 9221, 7057, 7188, 7705, 7057, 7188, 7705, 8282, 7057, 7188, 7705, 8177, 7705, 9221, 7057, 7705, 9221, 7057, 7188, 8282	-
pos	Methylomonaceae_Methylobacter, 46	Acidobacteriales_Koribacteraceae_Candidatus Koribacter, 2234	-	neg	Methylomonaceae_Methylobacter, 163	Actinomarinales_uncultured_uncultured compost bacterium, 113	-	pos	Methylomonaceae_Methylomonas, 12	Solirubrobacterales_Solirubrobacteraceae_uncultured, 687	-	neg	Beijerinckiaceae_unidentified-Beijerinckiaceae, 337, 2508, 1	Rhodospirillales_Magnetospirillaceae_uncultured, 522	-	pos	Methylomonaceae_Crenothrix, 1045, 1777, 2053, 2513, 3036, 3142, 323, 3344, 3603, 382, 3880, 3958, 4043, 712, 936	Betaproteobacteriales_Methylophilaceae_Methylotenera, 17, 1729, 2538, 2760, 2761, 383, 4330, 4403, 17, 1729, 2538, 2760, 2761, 383, 4330, 4403, 695, 94, 1679, 17, 1729, 2538, 2760, 2761, 383, 4330, 4403, 695, 94, 1729, 383, 4330, 4403, 17, 1729, 2760, 383, 1679, 17, 1729, 2760, 2761, 383, 4330, 695, 94, 1679, 17, 2538, 2760, 4713, 695, 70, 94, 1729, 2760, 2761, 383, 4330, 4403, 17, 1729, 2760, 27…	-
pos	Methylomonaceae_Methylobacter, 46	Blastocatellales_Blastocatellaceae_Aridibacter, 4025	-	neg	Methylomonaceae_Methylobacter, 163	Bacteroidales_Bacteroidetes vadinHA17_uncultured bacterium, 50	-	pos	Methylomonaceae_Methylomonas, 12	WD260_uncultured bacterium_uncultured bacterium, 1756, 4517, 958	-	neg	Methylacidiphilaceae_uncultured, 20	Gammaproteobacteria Incertae Sedis_Unknown Family_Acidibacter, 1323	-	pos	Methylomonaceae_Crenothrix, 1045, 1777, 2053, 2513, 3036, 3142, 323, 3344, 3603, 382, 3880, 3958, 4043, 712, 936	Betaproteobacteriales_Methylophilaceae_unidentified-Methylophilaceae, 3447, 4184, 6750, 3447, 5994, 3447, 5994, 6750, 3447, 4184, 6750, 3447, 6750, 3447, 4184, 5994, 6750, 5994, 6169, 6750, 3447, 5994, 6750, 5994, 6750, 5994, 6169, 6750, 3447, 5994, 6750, 5994, 6750, 1446, 6169, 5994, 6169, 3447, 5994, 6750	-
pos	Methylomonaceae_Methylobacter, 46	Chitinophagales_Chitinophagaceae_Flavisolibacter, 3278	-	neg	Methylomonaceae_Methylobacter, 163	Betaproteobacteriales_B1-7BS_uncultured bacterium, 948	-	neg	Methylomonaceae_Methylomonas, 12	Babeliales_UBA12409_metagenome, 285	-	neg	Methylacidiphilaceae_uncultured, 20	Myxococcales_Polyangiaceae_Pajaroellobacter, 1191	-	pos	Methylomonaceae_Crenothrix, 1045, 1777, 2053, 2513, 3036, 3142, 323, 3344, 3603, 382, 3880, 3958, 4043, 712, 936	Gemmatimonadales_Gemmatimonadaceae_uncultured, 5487, 660, 1105, 5487, 660, 1105, 5487, 660, 1339, 660, 5487, 660, 5487, 660, 1105, 660, 5487, 660, 1105, 5487, 660, 1105, 5487, 660, 1105, 5487, 660, 5487, 660	-
pos	Methylomonaceae_Methylobacter, 46	Myxococcales_Polyangiaceae_Pajaroellobacter, 2022	-	neg	Methylomonaceae_Methylobacter, 163	Caldilineales_Caldilineaceae_uncultured, 201	-	neg	Methylomonaceae_Methylomonas, 12	Betaproteobacteriales_Neisseriaceae_uncultured, 1896	-	neg	Methylacidiphilaceae_uncultured, 20	Verrucomicrobiales_Verrucomicrobiaceae_uncultured, 3732	-	pos	Methylomonaceae_Crenothrix, 1045, 1777, 2053, 2513, 3036, 3142, 323, 3344, 3603, 382, 3880, 3958, 4043, 712, 936	Rhizobiales_Hyphomicrobiaceae_Hyphomicrobium, 1087, 2827, 3022, 631, 7047, 1087, 2827, 3025, 5086, 55, 631, 8077, 847, 8703, 1087, 2827, 3025, 3657, 5086, 55, 631, 7047, 8077, 847, 2827, 3022, 3025, 5086, 631, 847, 1087, 2827, 3022, 5086, 1087, 2827, 3022, 3025, 3657, 5086, 55, 631, 8077, 847, 8703, 253, 3657, 5086, 55, 631, 8077, 847, 8703, 1087, 3022, 3025, 631, 847, 1087, 2827, 3022, 3025, 365…	-
pos	Methylomonaceae_Methylobacter, 46	Sphingobacteriales_env.OPS 17_uncultured bacterium, 1951	-	neg	Methylomonaceae_Methylobacter, 163	Candidatus Pacebacteria_uncultured bacterium_uncultured bacterium, 2514	-	neg	Methylomonaceae_Methylomonas, 12	Chlamydiales_Parachlamydiaceae_Neochlamydia, 245	-	neg	Methylacidiphilaceae_uncultured, 20, 2324	Opitutales_Opitutaceae_unidentified-Opitutaceae, 177, 8	-	pos	Methylomonaceae_Crenothrix, 1045, 1777, 2053, 2513, 3036, 3142, 323, 3344, 3603, 382, 3880, 3958, 712, 936	Methylococcales_Methylomonaceae_Crenothrix, 11040, 313, 7527, 11040, 7527, 10832, 11040, 313, 7527, 313, 7527, 11040, 313, 7527, 7991, 11040, 7527, 10832, 11040, 313, 7527, 11040, 313, 7527, 10832, 11040, 10832, 11040, 7527, 11040, 313, 7527, 10832, 11040, 7527, 11040, 313, 7527	-
pos	Methylomonaceae_Methylobacter, 46, 41	Gemmatimonadales_Gemmatimonadaceae_Gemmatimonas, 2337, 2598	-	neg	Methylomonaceae_Methylobacter, 163	Desulfuromonadales_unidentified-Desulfuromonadales_unidentified-Desulfuromonadales, 274	-	neg	Methylomonaceae_Methylomonas, 12	Corynebacteriales_Mycobacteriaceae_Mycobacterium, 1618	-	neg	Methylacidiphilaceae_uncultured, 2324	Chthoniobacterales_Chthoniobacteraceae_Chthoniobacter, 398	-	pos	Methylomonaceae_Crenothrix, 1045, 1777, 2053, 2513, 3036, 3142, 323, 3344, 3603, 382, 3880, 3958, 712, 936	Verrucomicrobiales_Verrucomicrobiaceae_Prosthecobacter, 1175, 2931, 5952, 1175, 2931, 5952, 1175, 2931, 5952, 1175, 2931, 1175, 2931, 5952, 1175, 2931, 5952, 1175, 5952, 1175, 2931, 5952, 1175, 2931, 1175, 2931, 5952, 1175, 5952, 1175, 2931, 5952	-
pos	Methylomonaceae_Methylomicrobium, 156, 3498, 192	Bacillales_Paenibacillaceae_Paenibacillus, 5012	-	neg	Methylomonaceae_Methylobacter, 163	Opitutales_Puniceicoccaceae_Pelagicoccus, 4091	-	neg	Methylomonaceae_Methylomonas, 12	Diplorickettsiales_Diplorickettsiaceae_Aquicella, 896	-	neg	Methylacidiphilaceae_uncultured, 2324	Rhodospirillales_uncultured_unidentified-uncultured, 848	-	pos	Methylomonaceae_Crenothrix, 1045, 1777, 2053, 2513, 3036, 3142, 323, 3344, 3603, 382, 3880, 3958, 936	Myxococcales_Phaselicystidaceae_Phaselicystis, 1249, 3407, 1249, 3407, 1249, 3407, 1249, 3407, 1249, 3407, 1249, 3407, 1249, 3407, 1249, 3407, 1249, 3407	-
pos	Methylomonaceae_Methylomicrobium, 192, 156	Methylococcales_Methylococcaceae_Methylomagnum, 4753	-	neg	Methylomonaceae_Methylobacter, 163	SBR1031_uncultured organism_uncultured organism, 213	-	neg	Methylomonaceae_Methylomonas, 12	Isosphaerales_Isosphaeraceae_Singulisphaera, 392	-	neg	Methylacidiphilaceae_uncultured, 2324	Tepidisphaerales_WD2101 soil group_unidentified-WD2101 soil group, 101	-	pos	Methylomonaceae_Crenothrix, 1045, 1777, 2053, 2513, 3036, 3142, 323, 3344, 382, 3880, 3958, 4043, 712, 936	Methylococcales_Methylomonaceae_unidentified-Methylomonaceae, 11542, 299, 7051, 9071, 11542, 299, 6821, 9071, 11542, 299, 7051, 9071, 6821, 7051, 9071, 11542, 299, 6821, 7051, 9071, 11542, 299, 6821, 7051, 9071, 11542, 7051, 9071, 6821, 7051, 6821, 7051, 9071, 299	-
pos	Methylomonaceae_Methylomicrobium, 192, 3498	Betaproteobacteriales_Burkholderiaceae_unidentified-Burkholderiaceae, 2981	-	neg	Methylomonaceae_Methylobacter, 163	Spirochaetales_Spirochaetaceae_unidentified-Spirochaetaceae, 1225	-	neg	Methylomonaceae_Methylomonas, 12	Pedosphaerales_Pedosphaeraceae_bacterium enrichment culture clone auto10, 251	-	neg	Methylomonaceae_Methylomonas, 1546	Gammaproteobacteria Incertae Sedis_Unknown Family_Acidibacter, 1323	-	pos	Methylomonaceae_Crenothrix, 1045, 1777, 2053, 2513, 3036, 3142, 3344, 3603, 382, 3880, 3958, 712, 936	Methylococcales_Methylomonaceae_Methylomonas, 6272, 6569, 6272, 6569, 6272, 6569, 6272, 6569, 6272, 6569, 6272, 6569, 6272, 6569	-
pos	Methylomonaceae_Methylomicrobium, 3498	Betaproteobacteriales_Methylophilaceae_uncultured, 45	-	neg	Methylomonaceae_Methylobacter, 163	Steroidobacterales_Steroidobacteraceae_Steroidobacter, 478	-	neg	Methylomonaceae_Methylomonas, 12	uncultured_uncultured Actinomycetales bacterium_uncultured Actinomycetales bacterium, 516	-	neg	Methylomonaceae_Methylomonas, 18	metagenome_metagenome_metagenome, 1986	-	pos	Methylomonaceae_Crenothrix, 1045, 1777, 2053, 2513, 3036, 3142, 3344, 3603, 3880, 3958, 712, 936	Verrucomicrobiales_Verrucomicrobiaceae_Brevifollis, 2915	-
pos	Methylomonaceae_Methylomicrobium, 3498	unidentified-Gammaproteobacteria_unidentified-Gammaproteobacteria_unidentified-Gammaproteobacteria, 2087	-	neg	Methylomonaceae_Methylobacter, 163, 15, 163, 427, 344, 15, 344, 427	Pseudomonadales_Pseudomonadaceae_Pseudomonas, 1983, 2197, 133, 357, 133	-	pos	Methylomonaceae_Methylomonas, 12, 202	Acidobacteriales_uncultured_unidentified-uncultured, 807, 914	-	neg	Methylomonaceae_Methylomonas, 18	uncultured bacterium_uncultured bacterium_uncultured bacterium, 6321	-	pos	Methylomonaceae_Crenothrix, 1045, 1777, 2053, 3036, 3142, 323, 3603, 382, 3880, 3958, 4043, 712	Verrucomicrobiales_Verrucomicrobiaceae_uncultured, 3983, 3661, 3983, 3661, 3983, 3661, 3983, 3661, 3983, 3661, 3983	-
pos	Methylomonaceae_Methylomicrobium, 3498, 192	DS-100_unidentified-DS-100_unidentified-DS-100, 964	-	pos	Methylomonaceae_Methylobacter, 163, 344, 427	Methylococcales_Methylomonaceae_Methylobacter, 2213	-	pos	Methylomonaceae_Methylomonas, 12, 202	Tepidisphaerales_WD2101 soil group_uncultured bacterium, 1012	-	neg	Methylomonaceae_Methylomonas, 18	unidentified-Acidimicrobiia_unidentified-Acidimicrobiia_unidentified-Acidimicrobiia, 62	-	pos	Methylomonaceae_Crenothrix, 1045, 1777, 2053, 3142, 323, 3344, 3880, 3958, 4043, 712	Candidatus Kaiserbacteria_uncultured bacterium_uncultured bacterium, 9772, 3462, 9772, 3462	-
pos	Methylomonaceae_Methylomicrobium, 3498, 192	Longimicrobiales_Longimicrobiaceae_uncultured bacterium, 1574, 2291, 1574	-	pos	Methylomonaceae_Methylobacter, 163, 344, 427, 780	Opitutales_Puniceicoccaceae_Cerasicoccus, 8642	-	neg	Methylomonaceae_Methylomonas, 12, 202	Saccharimonadales_unidentified-Saccharimonadales_unidentified-Saccharimonadales, 128, 114	-	neg	Methylomonaceae_Methylomonas, 18, 920	unidentified-Gammaproteobacteria_unidentified-Gammaproteobacteria_unidentified-Gammaproteobacteria, 2220, 1254	-	pos	Methylomonaceae_Crenothrix, 1045, 1777, 2053, 323, 382, 3880, 3958, 4043, 712, 936	Betaproteobacteriales_SC-I-84_unidentified-SC-I, 1189	-
pos	Methylomonaceae_Methylomicrobium, 3498, 192	Opitutales_Opitutaceae_Opitutus, 3531	-	pos	Methylomonaceae_Methylobacter, 163, 427	Micrococcales_Microbacteriaceae_Agromyces, 5504	-	pos	Methylomonaceae_Methylomonas, 18	Acidobacteriales_Acidobacteriaceae (Subgroup 1)_Granulicella, 492	-	neg	Methylomonaceae_Methylomonas, 258	Methylococcales_Methylomonaceae_Methylobacter, 5146	-	pos	Methylomonaceae_Crenothrix, 1045, 1777, 2513, 3036, 3142, 3344, 3603, 3880, 936	Betaproteobacteriales_Methylophilaceae_MM2, 1913	-
pos	Methylomonaceae_Methylomonas, 3163	DS-100_unidentified-DS-100_unidentified-DS-100, 2528	-	neg	Methylomonaceae_Methylobacter, 163, 427, 344, 780, 344, 163, 427	EPR3968-O8a-Bc78_uncultured bacterium_uncultured bacterium, 1937, 716, 30	-	pos	Methylomonaceae_Methylomonas, 18	Betaproteobacteriales_Burkholderiaceae_uncultured, 143	-	neg	Methylomonaceae_Methylomonas, 258	Opitutales_Opitutaceae_unidentified-Opitutaceae, 3587	-	pos	Methylomonaceae_Crenothrix, 1045, 1777, 2513, 3036, 3344, 3603, 3880, 712, 936	Micavibrionales_Micavibrionaceae_uncultured, 2288	-
pos	Methylomonaceae_Methylosarcina, 1308	Betaproteobacteriales_Burkholderiaceae_Ramlibacter, 1927	-	neg	Methylomonaceae_Methylobacter, 344	SAR324 clade(Marine group B)_uncultured bacterium zdt-33i5_uncultured bacterium zdt-33i5, 4563	-	pos	Methylomonaceae_Methylomonas, 18	Gammaproteobacteria Incertae Sedis_Unknown Family_Acidibacter, 598	-	neg	Methylomonaceae_Methylomonas, 258	Rhizobiales_Beijerinckiaceae_Methylovirgula, 2424	-	pos	Methylomonaceae_Crenothrix, 1045, 2053, 2513, 3142, 3344, 3603, 3880	Spirochaetales_Spirochaetaceae_Spirochaeta 2, 2846	-
pos	Methylomonaceae_Methylosarcina, 1308	Betaproteobacteriales_Burkholderiaceae_unidentified-Burkholderiaceae, 1018	-	neg	Methylomonaceae_Methylobacter, 344, 163	Ectothiorhodospirales_Thioalkalispiraceae_Thioalkalispira, 212	-	pos	Methylomonaceae_Methylomonas, 18	Solirubrobacterales_67-14_bacterium enrichment culture clone heteroA49, 451	-	neg	Methylomonaceae_Methylomonas, 258	Rhizobiales_unidentified-Rhizobiales_unidentified-Rhizobiales, 7042	-	pos	Methylomonaceae_Crenothrix, 1045, 2053, 2513, 3880, 936	Rhodospirillales_Magnetospiraceae_uncultured, 6820	-
pos	Methylomonaceae_Methylosarcina, 1308	Cytophagales_Microscillaceae_uncultured, 781	-	neg	Methylomonaceae_Methylobacter, 344, 163	Ectothiorhodospirales_Thioalkalispiraceae_unidentified-Thioalkalispiraceae, 1469	-	pos	Methylomonaceae_Methylomonas, 18	Sphingobacteriales_CWT CU03-E12_uncultured bacterium, 634	-	neg	Methylomonaceae_Methylomonas, 258	Solirubrobacterales_Solirubrobacteraceae_uncultured, 2943	-	pos	Methylomonaceae_Crenothrix, 1045, 2513, 3036, 3142, 3344, 3603, 936	Betaproteobacteriales_Methylophilaceae_uncultured, 1992	-
pos	Methylomonaceae_Methylosarcina, 1308	DS-100__unidentified-, 1543	-	neg	Methylomonaceae_Methylobacter, 344, 163, 75	Bacteroidales_Marinilabiliaceae_uncultured bacterium, 1716, 326	-	neg	Methylomonaceae_Methylomonas, 18	Acetobacterales_Acetobacteraceae_unidentified-Acetobacteraceae, 107	-	neg	Methylomonaceae_Methylomonas, 258	Xanthomonadales_Xanthomonadaceae_uncultured, 1650	-	pos	Methylomonaceae_Crenothrix, 1045, 2513, 3142	Myxococcales_Archangiaceae_Anaeromyxobacter, 2358	-
pos	Methylomonaceae_Methylosarcina, 1308	Gemmatimonadales_Gemmatimonadaceae_Gemmatimonas, 1142, 1215	-	pos	Methylomonaceae_Methylobacter, 344, 427, 780	Rhizobiales_Devosiaceae_unidentified-Devosiaceae, 5129	-	neg	Methylomonaceae_Methylomonas, 18	Chitinophagales_37-13_uncultured Bacteroidetes bacterium, 2606	-	neg	Methylomonaceae_Methylomonas, 258, 472	Rhodospirillales_uncultured_unidentified-uncultured, 42, 52	-	pos	Methylomonaceae_Crenothrix, 1045, 3036, 3142	Obscuribacterales_uncultured bacterium_uncultured bacterium, 7190	-
pos	Methylomonaceae_Methylosarcina, 1308	Gemmatimonadales_Gemmatimonadaceae_unidentified-Gemmatimonadaceae, 3773	-	neg	Methylomonaceae_Methylobacter, 344, 427, 780	Synergistales_Synergistaceae_uncultured, 2950	-	neg	Methylomonaceae_Methylomonas, 18	Chlamydiales_Parachlamydiaceae_Candidatus Protochlamydia, 3137, 10591	-	neg	Methylomonaceae_Methylomonas, 258, 920	Solibacterales_Solibacteraceae (Subgroup 3)_Candidatus Solibacter, 1034, 332	-	pos	Methylomonaceae_Crenothrix, 1777, 2053, 2513, 3036, 3142, 323, 3344, 3603, 382, 3880, 3958, 4043, 712	Micavibrionales_uncultured_uncultured bacterium, 1320	-
pos	Methylomonaceae_Methylosarcina, 1308	Methylococcales_Methylomonaceae_Methylobacter, 4319	-	neg	Methylomonaceae_Methylobacter, 427	Synergistales_Synergistaceae_Syner-1, 1353	-	neg	Methylomonaceae_Methylomonas, 18	Chloroplast_unidentified-Chloroplast_unidentified-Chloroplast, 150	-	neg	Methylomonaceae_Methylomonas, 258, 920, 258	JG36-TzT-191_uncultured bacterium_uncultured bacterium, 2271, 1234, 4035	-	pos	Methylomonaceae_Crenothrix, 1777, 2053, 3036, 3142, 323, 3603, 382, 3880, 3958, 712, 936	PB19_unidentified-PB19_unidentified-PB19, 2739	-
pos	Methylomonaceae_Methylosarcina, 1308	Myxococcales_Polyangiaceae_uncultured, 693	-	neg	Methylomonaceae_Methylobacter, 427, 344	uncultured_unidentified-uncultured_unidentified-uncultured, 36	-	neg	Methylomonaceae_Methylomonas, 18	Oligoflexales_0319-6G20_bacterium enrichment culture clone auto112, 2732	-	neg	Methylomonaceae_Methylomonas, 304	Opitutales_Puniceicoccaceae_unidentified-Puniceicoccaceae, 360	-	pos	Methylomonaceae_Crenothrix, 1777, 2053, 3036, 3142, 323, 382, 3880, 3958, 712	Verrucomicrobiales_DEV007_uncultured organism, 3009	-
pos	Methylomonaceae_Methylosarcina, 1308	Opitutales_Opitutaceae_Opitutus, 3531	-	neg	Methylomonaceae_Methylobacter, 427, 344, 75	Spirochaetales_Spirochaetaceae_Treponema 2, 3987, 3048	-	neg	Methylomonaceae_Methylomonas, 18	Pirellulales_Pirellulaceae_uncultured, 2052	-	neg	Methylomonaceae_Methylomonas, 304	Verrucomicrobiales_Verrucomicrobiaceae_uncultured, 3732	-	pos	Methylomonaceae_Crenothrix, 1777, 2053, 3142, 323, 3344, 3603, 382, 3880, 3958, 712	Betaproteobacteriales_Burkholderiaceae_Piscinibacter, 594	-
pos	Methylomonaceae_Methylosarcina, 614	Methylococcales_Methylococcaceae_Methylomagnum, 4753	-	neg	Methylomonaceae_Methylobacter, 427, 75, 15	Clostridiales_Ruminococcaceae_Ercella, 2553, 349	-	neg	Methylomonaceae_Methylomonas, 18	WD260_uncultured bacterium_uncultured bacterium, 27	-	neg	Methylomonaceae_Methylomonas, 472	Caulobacterales_Caulobacteraceae_uncultured, 1635	-	pos	Methylomonaceae_Crenothrix, 1777, 2053, 3142, 323, 382, 3880, 3958	uncultured prokaryote_uncultured prokaryote_uncultured prokaryote, 2093	-
pos	Methylomonaceae_Methylosarcina, 614	Myxococcales_Haliangiaceae_Haliangium, 9102	-	neg	Methylomonaceae_Methylobacter, 427, 780, 15, 780, 75, 15	Anaerolineales_Anaerolineaceae_uncultured, 2073, 1724, 639, 1058	-	neg	Methylomonaceae_Methylomonas, 2013	Acidobacteriales_Acidobacteriaceae (Subgroup 1)_Granulicella, 486	-	neg	Methylomonaceae_Methylomonas, 9	Lineage IV_uncultured Termite group 1 bacterium_uncultured Termite group 1 bacterium, 4219	-	pos	Methylomonaceae_Crenothrix, 1777, 2053, 3142, 323, 382, 3880, 3958, 4043, 712, 936	Myxococcales_Haliangiaceae_Haliangium, 1591, 506	-
pos	Methylomonaceae_unidentified-Methylomonaceae, 1560	Chitinophagales_Chitinophagaceae_Flavisolibacter, 3985	-	pos	Methylomonaceae_Methylobacter, 75	Bacillales_Paenibacillaceae_Cohnella, 7550	-	pos	Methylomonaceae_Methylomonas, 202	Chitinophagales_Chitinophagaceae_uncultured, 446	-	neg	Methylomonaceae_Methylomonas, 920	Acidobacteriales_uncultured_unidentified-uncultured, 193	-	pos	Methylomonaceae_Crenothrix, 1777, 2053, 3142, 323, 382, 3880, 3958, 712	Rhizobiales_Beijerinckiaceae_Methylocystis, 637	-
pos	Methylomonaceae_unidentified-Methylomonaceae, 194	Betaproteobacteriales_Burkholderiaceae_Ramlibacter, 1927	-	pos	Methylomonaceae_Methylobacter, 75	Flavobacteriales_Flavobacteriaceae_Xanthomarina, 543	-	neg	Methylomonaceae_Methylomonas, 202	Chthoniobacterales_Chthoniobacteraceae_Chthoniobacter, 359	-	neg	Methylomonaceae_Methylomonas, 920	Myxococcales_Archangiaceae_Anaeromyxobacter, 4344	-	pos	Methylomonaceae_Crenothrix, 1777, 2053, 3142, 323, 382, 3880, 3958, 712	unidentified-KD4-96_unidentified-KD4-96_unidentified-KD4, 4384	-
pos	Methylomonaceae_unidentified-Methylomonaceae, 194	DS-100_uncultured Acidobacteria bacterium_uncultured Acidobacteria bacterium, 3965	-	pos	Methylomonaceae_Methylobacter, 75	uncultured bacterium_uncultured bacterium_uncultured bacterium, 1688	-	neg	Methylomonaceae_Methylomonas, 202	Methylacidiphilales_Methylacidiphilaceae_uncultured, 336	-	neg	Methylomonaceae_Methylomonas, 920	Sphingobacteriales_CWT CU03-E12_uncultured bacterium, 519	-	pos	Methylomonaceae_Crenothrix, 1777, 2053, 3142, 3603, 382, 3880, 3958, 712, 936	Myxococcales_Sandaracinaceae_Sandaracinus, 2193	-
pos	Methylomonaceae_unidentified-Methylomonaceae, 194	unidentified-Proteobacteria_unidentified-Proteobacteria_unidentified-Proteobacteria, 11593	-	pos	Methylomonaceae_Methylobacter, 75	unidentified-Gammaproteobacteria_unidentified-Gammaproteobacteria_unidentified-Gammaproteobacteria, 1168	-	neg	Methylomonaceae_Methylomonas, 202, 12	Verrucomicrobiales_Verrucomicrobiaceae_unidentified-Verrucomicrobiaceae, 579	-				-	pos	Methylomonaceae_Crenothrix, 1777, 2053, 323, 382, 3880, 3958, 4043, 712	wastewater metagenome_wastewater metagenome_wastewater metagenome, 1780	-
pos	Methylomonaceae_unidentified-Methylomonaceae, 2848	Bacillales_Paenibacillaceae_Paenibacillus, 5012	-	neg	Methylomonaceae_Methylobacter, 75	Bacteroidales_ML635J-40 aquatic group_uncultured Sphingobacteriia bacterium, 5	-				-				-	pos	Methylomonaceae_Crenothrix, 1777, 2053, 323, 382, 3958, 4043, 712	metagenome_metagenome_metagenome, 5372	-
pos	Methylomonaceae_unidentified-Methylomonaceae, 2848, 649	Rhizobiales_Hyphomicrobiaceae_unidentified-Hyphomicrobiaceae, 72	-	neg	Methylomonaceae_Methylobacter, 75	Bacteroidales_Prolixibacteraceae_unidentified-Prolixibacteraceae, 34	-				-				-	pos	Methylomonaceae_Crenothrix, 1777, 2053, 3344, 382, 3958, 712, 936	Bdellovibrionales_Bdellovibrionaceae_OM27 clade, 3576	-
pos	Methylomonaceae_unidentified-Methylomonaceae, 3451	Myxococcales_Polyangiaceae_Polyangium, 2803	-	neg	Methylomonaceae_Methylobacter, 75	Candidatus Magasanikbacteria_unidentified-Candidatus Magasanikbacteria_unidentified-Candidatus Magasanikbacteria, 2782	-				-				-	pos	Methylomonaceae_Crenothrix, 2053, 2513, 3142, 323, 382, 712	Verrucomicrobiales_DEV007_unidentified-DEV007, 4557, 1004, 4557, 5305, 4557, 5305, 4557	-
pos	Methylomonaceae_unidentified-Methylomonaceae, 3451	Myxococcales_Polyangiaceae_unidentified-Polyangiaceae, 2265	-	neg	Methylomonaceae_Methylobacter, 75	Chitinophagales_Saprospiraceae_Membranicola, 2128	-				-				-	pos	Methylomonaceae_Crenothrix, 2053, 3142, 323, 382, 3880, 3958, 4043, 712	Methylococcales_Methylomonaceae_Methylomicrobium, 5422	-
pos	Methylomonaceae_unidentified-Methylomonaceae, 3451	Subgroup 7_unidentified-Subgroup 7_unidentified-Subgroup 7, 402, 2189	-	neg	Methylomonaceae_Methylobacter, 75	Oceanospirillales_Alcanivoracaceae_Alcanivorax, 2765	-				-				-	pos	Methylomonaceae_Crenothrix, 2513	Bdellovibrionales_Bdellovibrionaceae_Bdellovibrio, 2090	-
pos	Methylomonaceae_unidentified-Methylomonaceae, 3451, 73, 852, 384	Betaproteobacteriales_Burkholderiaceae_unidentified-Burkholderiaceae, 5959, 2981, 1993, 1018	-	neg	Methylomonaceae_Methylobacter, 75, 15	Syntrophobacterales_Syntrophaceae_Smithella, 2400	-				-				-	pos	Methylomonaceae_Crenothrix, 2513, 3142, 323, 382, 3880, 3958, 4043, 712	Chthoniobacterales_Chthoniobacteraceae_Chthoniobacter, 7889, 6116, 7889, 6116, 7889	-
pos	Methylomonaceae_unidentified-Methylomonaceae, 48	Gemmatimonadales_Gemmatimonadaceae_Gemmatimonas, 1053	-	neg	Methylomonaceae_Methylobacter, 780	Clostridiales_Ruminococcaceae_unidentified-Ruminococcaceae, 4360	-				-				-	pos	Methylomonaceae_Crenothrix, 3036, 3142, 3344	WCHB1-41_uncultured prokaryote_uncultured prokaryote, 7608	-
pos	Methylomonaceae_unidentified-Methylomonaceae, 48	Myxococcales_Polyangiaceae_Minicystis, 1041	-	neg	Methylomonaceae_Methylobacter, 780, 15, 75	Bacteroidales_Rikenellaceae_DMER64, 1027, 377	-				-				-	pos	Methylomonaceae_Crenothrix, 3142	Candidatus Peribacteria_metagenome_metagenome, 5167	-
pos	Methylomonaceae_unidentified-Methylomonaceae, 48	unidentified-Alphaproteobacteria_unidentified-Alphaproteobacteria_unidentified-Alphaproteobacteria, 5755	-	pos	Methylomonaceae_Methylomicrobium, 14	Actinomarinales_uncultured_uncultured compost bacterium, 97	-				-				-	pos	Methylomonaceae_Crenothrix, 323, 382, 3880, 3958, 4043	Gammaproteobacteria Incertae Sedis_Unknown Family_uncultured, 1161	-
pos	Methylomonaceae_unidentified-Methylomonaceae, 48, 194	Betaproteobacteriales_unidentified-Betaproteobacteriales_unidentified-Betaproteobacteriales, 12164	-	pos	Methylomonaceae_Methylomicrobium, 14	Bacteroidales_Prolixibacteraceae_Sunxiuqinia, 6902	-				-				-	pos	Methylomonaceae_Crenothrix, 323, 382, 3880, 712	Verrucomicrobiales_Verrucomicrobiaceae_Verrucomicrobium, 7203	-
pos	Methylomonaceae_unidentified-Methylomonaceae, 649	Betaproteobacteriales_Burkholderiaceae_Duganella, 3480	-	pos	Methylomonaceae_Methylomicrobium, 14	Flavobacteriales_Flavobacteriaceae_Subsaxibacter, 971	-				-				-	pos	Methylomonaceae_Crenothrix, 323, 382, 4043	Myxococcales_unidentified-Myxococcales_unidentified-Myxococcales, 4202	-
pos	Methylomonaceae_unidentified-Methylomonaceae, 73	Longimicrobiales_Longimicrobiaceae_uncultured bacterium, 2291, 1574	-	pos	Methylomonaceae_Methylomicrobium, 14	Flavobacteriales_Flavobacteriaceae_unidentified-Flavobacteriaceae, 331	-				-				-	pos	Methylomonaceae_Crenothrix, 323, 382, 4043, 712	Pedosphaerales_Pedosphaeraceae_uncultured verrucomicrobium DEV114, 1325	-
pos	Methylomonaceae_unidentified-Methylomonaceae, 73	Methylococcales_Methylococcaceae_Methylomagnum, 4753	-	pos	Methylomonaceae_Methylomicrobium, 14	Methylococcales_Methylomonaceae_Methylobacter, 2213	-				-				-	pos	Methylomonaceae_Crenothrix, 323, 4043	Cytophagales_Microscillaceae_Ohtaekwangia, 2856	-
pos	Methylomonaceae_unidentified-Methylomonaceae, 73	Methylococcales_Methylococcaceae_unidentified-Methylococcaceae, 8311	-	pos	Methylomonaceae_Methylomicrobium, 14	Opitutales_Puniceicoccaceae_Cerasicoccus, 8642	-				-				-	pos	Methylomonaceae_Crenothrix, 3409	Verrucomicrobiales_Verrucomicrobiaceae_unidentified-Verrucomicrobiaceae, 1651	-
pos	Methylomonaceae_unidentified-Methylomonaceae, 73, 194	DS-100_unidentified-DS-100_unidentified-DS-100, 964, 2528	-	pos	Methylomonaceae_Methylomicrobium, 14	Rhodovibrionales_Kiloniellaceae_Pelagibius, 144	-				-				-	pos	Methylomonaceae_Crenothrix, 382, 4043	Rhizobiales_Methyloligellaceae_uncultured, 1818	-
pos	Methylomonaceae_unidentified-Methylomonaceae, 852, 649	Gemmatimonadales_Gemmatimonadaceae_unidentified-Gemmatimonadaceae, 1760	-	pos	Methylomonaceae_Methylomicrobium, 14	uncultured Gemmatimonadetes bacterium_uncultured Gemmatimonadetes bacterium_uncultured Gemmatimonadetes bacterium, 411, 87	-				-				-	pos	Methylomonaceae_Crenothrix, 3945	Rhizobiales_Beijerinckiaceae_unidentified-Beijerinckiaceae, 5930	-
neg	Beijerinckiaceae_Methylocystis, 241	Gemmatimonadales_Gemmatimonadaceae_Gemmatimonas, 2443	-	neg	Methylomonaceae_Methylomicrobium, 14	Bacteroidales_Rikenellaceae_DMER64, 1027	-				-				-	pos	Methylomonaceae_Crenothrix, 3945	Spirochaetales_Spirochaetaceae_Salinispira, 8080	-
neg	Beijerinckiaceae_Methylocystis, 51	Sphingomonadales_Sphingomonadaceae_Sphingomonas, 71	-	neg	Methylomonaceae_Methylomicrobium, 14	Clostridiales_Ruminococcaceae_Saccharofermentans, 3467	-				-				-	pos	Methylomonaceae_Crenothrix, 4043	Myxococcales_Polyangiaceae_uncultured, 986	-
neg	Beijerinckiaceae_Methylosinus, 1352	Sphingomonadales_Sphingomonadaceae_Sphingomonas, 71	-	neg	Methylomonaceae_Methylomicrobium, 14	Synergistales_Synergistaceae_uncultured, 2950	-				-				-	pos	Methylomonaceae_Crenothrix, 4043	Pedosphaerales_Pedosphaeraceae_uncultured bacterium, 3024	-
neg	Methylococcaceae_Methylocaldum, 129	Methylococcales_Methylomonaceae_Methylobacter, 3466	-	neg	Methylomonaceae_Methylomicrobium, 14	Thiomicrospirales_Thiomicrospiraceae_Thiomicrospira, 130	-				-				-	pos	Methylomonaceae_Methylobacter, 3660	Betaproteobacteriales_Burkholderiaceae_Piscinibacter, 594	-
neg	Methylococcaceae_Methylocaldum, 129, 1244, 2379	Sphingomonadales_Sphingomonadaceae_Sphingomonas, 358, 5911, 71	-	pos	Methylomonaceae_Methylomicrobium, 14, 183	Betaproteobacteriales_Methylophilaceae_unidentified-Methylophilaceae, 28, 37, 590, 1600, 28, 590	-				-				-	pos	Methylomonaceae_Methylobacter, 3660	Candidatus Moranbacteria_uncultured bacterium_uncultured bacterium, 3462	-
neg	Methylococcaceae_Methylocaldum, 2379	Acidobacteriales_Koribacteraceae_Candidatus Koribacter, 1207	-	pos	Methylomonaceae_Methylomicrobium, 14, 183	Cytophagales_Microscillaceae_uncultured, 804	-				-				-	pos	Methylomonaceae_Methylobacter, 3660	Gammaproteobacteria Incertae Sedis_Unknown Family_uncultured, 1161	-
neg	Methylococcaceae_Methylomagnum, 2792	Bdellovibrionales_Bdellovibrionaceae_OM27 clade, 3872	-	pos	Methylomonaceae_Methylomicrobium, 14, 183	Deinococcales_Trueperaceae_Truepera, 137, 145, 3396, 860, 145, 305, 3396, 860	-				-				-	pos	Methylomonaceae_Methylobacter, 3660	Methylococcales_Methylomonaceae_Methyloglobulus, 7057, 7705, 9221	-
neg	Methylococcaceae_Methylomagnum, 2792	Micromonosporales_Micromonosporaceae_unidentified-Micromonosporaceae, 9528	-	pos	Methylomonaceae_Methylomicrobium, 14, 183	Flavobacteriales_Flavobacteriaceae_Muricauda, 1403	-				-				-	pos	Methylomonaceae_Methylobacter, 3660	Methylococcales_Methylomonaceae_Methylomicrobium, 5422	-
neg	Methylococcaceae_Methylomagnum, 3300	Sphingomonadales_Sphingomonadaceae_Sphingomonas, 817	-	pos	Methylomonaceae_Methylomicrobium, 14, 183	Micrococcales_Intrasporangiaceae_unidentified-Intrasporangiaceae, 945	-				-				-	pos	Methylomonaceae_Methylobacter, 3660	Methylococcales_Methylomonaceae_Methylomonas, 6569	-
neg	Methylococcaceae_unidentified-Methylococcaceae, 178, 445	Sphingomonadales_Sphingomonadaceae_Sphingomonas, 71	-	pos	Methylomonaceae_Methylomicrobium, 14, 183	Microtrichales_uncultured_unidentified-uncultured, 327	-				-				-	pos	Methylomonaceae_Methylobacter, 3660	Micavibrionales_Micavibrionaceae_uncultured, 2288	-
neg	Methylomonaceae_Methylobacter, 1523	Betaproteobacteriales_Burkholderiaceae_Duganella, 1239	-	pos	Methylomonaceae_Methylomicrobium, 14, 183	Nitrosococcales_Methylophagaceae_Methylophaga, 132, 2871, 132, 1404, 2871	-				-				-	pos	Methylomonaceae_Methylobacter, 3660	Micavibrionales_uncultured_uncultured bacterium, 1320	-
neg	Methylomonaceae_Methylobacter, 1523	Betaproteobacteriales_Burkholderiaceae_Massilia, 353	-	pos	Methylomonaceae_Methylomicrobium, 14, 183	Opitutales_Opitutaceae_Diplosphaera, 1431, 6348, 1431, 6348	-				-				-	pos	Methylomonaceae_Methylobacter, 3660	Myxococcales_Haliangiaceae_Haliangium, 1591	-
neg	Methylomonaceae_Methylobacter, 1663	Myxococcales_Polyangiaceae_Pajaroellobacter, 9106	-	pos	Methylomonaceae_Methylomicrobium, 14, 183	Phycisphaerales_Phycisphaeraceae_uncultured, 9666	-				-				-	pos	Methylomonaceae_Methylobacter, 3660	Myxococcales_Phaselicystidaceae_Phaselicystis, 1249, 3407	-
neg	Methylomonaceae_Methylobacter, 41, 271	Bdellovibrionales_Bdellovibrionaceae_Bdellovibrio, 3724	-	pos	Methylomonaceae_Methylomicrobium, 14, 183	Rhizobiales_Devosiaceae_unidentified-Devosiaceae, 5129	-				-				-	pos	Methylomonaceae_Methylobacter, 3660	Myxococcales_Sandaracinaceae_Sandaracinus, 2193	-
neg	Methylomonaceae_Methylobacter, 46	Betaproteobacteriales_Burkholderiaceae_Ramlibacter, 932	-	pos	Methylomonaceae_Methylomicrobium, 14, 183	Tepidisphaerales_WD2101 soil group_uncultured bacterium, 1899	-				-				-	pos	Methylomonaceae_Methylobacter, 3660	Myxococcales_unidentified-Myxococcales_unidentified-Myxococcales, 4202	-
neg	Methylomonaceae_Methylobacter, 46	Caulobacterales_Caulobacteraceae_Phenylobacterium, 3882	-	neg	Methylomonaceae_Methylomicrobium, 14, 183	1013-28-CG33_uncultured bacterium_uncultured bacterium, 716, 30, 716, 30	-				-				-	pos	Methylomonaceae_Methylobacter, 3660	PB19_unidentified-PB19_unidentified-PB19, 2739	-
neg	Methylomonaceae_Methylobacter, 46	Myxococcales_Myxococcaceae_Myxococcus, 782	-	neg	Methylomonaceae_Methylomicrobium, 14, 183	Anaerolineales_Anaerolineaceae_uncultured, 1058, 2451	-				-				-	pos	Methylomonaceae_Methylobacter, 3660	uncultured prokaryote_uncultured prokaryote_uncultured prokaryote, 2093	-
neg	Methylomonaceae_Methylosarcina, 1308	Rhizobiales_Devosiaceae_Devosia, 533	-	neg	Methylomonaceae_Methylomicrobium, 14, 183	Synergistales_Synergistaceae_Syner-1, 1353	-				-				-	pos	Methylomonaceae_Methylobacter, 3660	unidentified-KD4-96_unidentified-KD4-96_unidentified-KD4, 4384	-
neg	Methylomonaceae_Methylosarcina, 614	Sphingomonadales_Sphingomonadaceae_Sphingomonas, 71	-	pos	Methylomonaceae_Methylomicrobium, 183	Caulobacterales_Hyphomonadaceae_Hyphomonas, 6769	-				-				-	pos	Methylomonaceae_Methylobacter, 3660	Verrucomicrobiales_DEV007_uncultured organism, 3009	-
neg	Methylomonaceae_unidentified-Methylomonaceae, 1560	Acidobacteriales_Koribacteraceae_Candidatus Koribacter, 308	-	pos	Methylomonaceae_Methylomicrobium, 183	uncultured bacterium_uncultured bacterium_uncultured bacterium, 1688	-				-				-	pos	Methylomonaceae_Methylobacter, 3660	Verrucomicrobiales_DEV007_unidentified-DEV007, 4557	-
neg	Methylomonaceae_unidentified-Methylomonaceae, 194	Rhodospirillales_Rhodopirillaceae_Defluviicoccus, 460	-	pos	Methylomonaceae_Methylomicrobium, 183	Xanthomonadales_Xanthomonadaceae_unidentified-Xanthomonadaceae, 1990	-				-				-	pos	Methylomonaceae_Methylobacter, 3660	Verrucomicrobiales_Verrucomicrobiaceae_Brevifollis, 2915	-
neg	Methylomonaceae_unidentified-Methylomonaceae, 48	Betaproteobacteriales_SC-I-84_unidentified-SC-I, 2181	-	neg	Methylomonaceae_Methylomicrobium, 183	Caldilineales_Caldilineaceae_uncultured, 201	-				-				-	pos	Methylomonaceae_Methylobacter, 3660	Verrucomicrobiales_Verrucomicrobiaceae_Prosthecobacter, 1175, 2931, 5952	-
neg	Methylomonaceae_unidentified-Methylomonaceae, 48	Gemmatimonadales_Gemmatimonadaceae_Gemmatimonas, 4088	-	neg	Methylomonaceae_Methylomicrobium, 183	Ectothiorhodospirales_Thioalkalispiraceae_Thioalkalispira, 212	-				-				-	pos	Methylomonaceae_Methylobacter, 3660	Verrucomicrobiales_Verrucomicrobiaceae_uncultured, 3661, 3983	-
neg	Methylomonaceae_unidentified-Methylomonaceae, 48	Rhizobiales_Pleomorphomonadaceae_Chthonobacter, 2869	-	neg	Methylomonaceae_Methylomicrobium, 183	Methanosarcinales_Methanosaetaceae_Methanosaeta, 1520	-				-				-	pos	Methylomonaceae_Methylobacter, 3660	Verrucomicrobiales_Verrucomicrobiaceae_Verrucomicrobium, 7203	-
neg	Methylomonaceae_unidentified-Methylomonaceae, 48	Rhodospirillales_Magnetospirillaceae_uncultured bacterium, 3757	-	neg	Methylomonaceae_Methylomicrobium, 183	Spirochaetales_Spirochaetaceae_Treponema 2, 3987	-				-				-	pos	Methylomonaceae_Methylobacter, 3660	wastewater metagenome_wastewater metagenome_wastewater metagenome, 1780	-
neg	Methylomonaceae_unidentified-Methylomonaceae, 73	Sphingomonadales_Sphingomonadaceae_Sphingomonas, 71	-	neg	Methylomonaceae_Methylomicrobium, 183, 14	Clostridiales_Ruminococcaceae_Ercella, 349, 2553, 349	-				-				-	pos	Methylomonaceae_Methylobacter, 3660, 6573	Methylococcales_Methylomonaceae_Crenothrix, 10832, 11040, 7527, 13112	-
neg	Methylomonaceae_unidentified-Methylomonaceae, 852	Bdellovibrionales_Bdellovibrionaceae_Bdellovibrio, 3724	-	neg	Methylomonaceae_Methylomicrobium, 183, 14	uncultured_unidentified-uncultured_unidentified-uncultured, 36	-				-				-	pos	Methylomonaceae_Methylobacter, 6573	Bdellovibrionales_Bdellovibrionaceae_Bdellovibrio, 8952	-
			-	neg	Methylomonaceae_Methylomicrobium, 183, 14, 183, 14	Pseudomonadales_Pseudomonadaceae_Pseudomonas, 357, 133	-				-				-	pos	Methylomonaceae_Methylobacter, 6573	Rhizobiales_unidentified-Rhizobiales_unidentified-Rhizobiales, 12143	-
			-	pos	Methylomonaceae_unidentified-Methylomonaceae, 105	Betaproteobacteriales_Methylophilaceae_Methylotenera, 1312	-				-				-	pos	Methylomonaceae_Methyloglobulus, 2222	Bdellovibrionales_Bdellovibrionaceae_Bdellovibrio, 2090	-
			-	pos	Methylomonaceae_unidentified-Methylomonaceae, 105	Betaproteobacteriales_Methylophilaceae_unidentified-Methylophilaceae, 1600, 28, 590	-				-				-	pos	Methylomonaceae_Methyloglobulus, 2222	Candidatus Peribacteria_metagenome_metagenome, 5167	-
			-	pos	Methylomonaceae_unidentified-Methylomonaceae, 105	Deinococcales_Trueperaceae_Truepera, 145	-				-				-	pos	Methylomonaceae_Methyloglobulus, 2222, 2433	Myxococcales_Sandaracinaceae_Sandaracinus, 2193	-
			-	pos	Methylomonaceae_unidentified-Methylomonaceae, 105	Opitutales_Opitutaceae_Diplosphaera, 1431, 6348	-				-				-	pos	Methylomonaceae_Methyloglobulus, 2222, 2433, 6336	Betaproteobacteriales_Methylophilaceae_Methylotenera, 2761, 4330, 4403, 1679, 17, 1729, 2538, 2760, 2761, 4713, 695, 94, 17, 1729, 2538, 2760, 2761, 383, 695, 94	-
			-	pos	Methylomonaceae_unidentified-Methylomonaceae, 105	Phycisphaerales_Phycisphaeraceae_uncultured, 9666	-				-				-	pos	Methylomonaceae_Methyloglobulus, 2222, 2433, 6336	Betaproteobacteriales_Methylophilaceae_unidentified-Methylophilaceae, 3447, 5994, 6169, 3447, 4184, 5994, 6750	-
			-	pos	Methylomonaceae_unidentified-Methylomonaceae, 105	Tepidisphaerales_WD2101 soil group_uncultured bacterium, 1899	-				-				-	pos	Methylomonaceae_Methyloglobulus, 2222, 2433, 6336	Gemmatimonadales_Gemmatimonadaceae_uncultured, 660, 1105, 5487, 660	-
			-	pos	Methylomonaceae_unidentified-Methylomonaceae, 105	uncultured bacterium_uncultured bacterium_uncultured bacterium, 1688	-				-				-	pos	Methylomonaceae_Methyloglobulus, 2222, 2433, 6336	Methylococcales_Methylomonaceae_Crenothrix, 11040, 313, 7527, 7991, 11040, 7527, 11040, 313, 7527, 7991	-
			-	pos	Methylomonaceae_unidentified-Methylomonaceae, 105	Xanthomonadales_Xanthomonadaceae_unidentified-Xanthomonadaceae, 1990	-				-				-	pos	Methylomonaceae_Methyloglobulus, 2222, 2433, 6336	Methylococcales_Methylomonaceae_Methyloglobulus, 7188, 7705, 9221, 7057, 7188, 8282	-
			-	neg	Methylomonaceae_unidentified-Methylomonaceae, 105	1013-28-CG33_uncultured bacterium_uncultured bacterium, 30	-				-				-	pos	Methylomonaceae_Methyloglobulus, 2222, 2433, 6336	Methylococcales_Methylomonaceae_Methylomonas, 6272, 6569, 6272, 6569	-
			-	neg	Methylomonaceae_unidentified-Methylomonaceae, 105	Methanosarcinales_Methanosaetaceae_Methanosaeta, 1520	-				-				-	pos	Methylomonaceae_Methyloglobulus, 2222, 2433, 6336	Methylococcales_Methylomonaceae_unidentified-Methylomonaceae, 299, 6821, 7051, 9071, 11542, 299, 7051	-
			-	neg	Methylomonaceae_unidentified-Methylomonaceae, 105	Pseudomonadales_Pseudomonadaceae_Pseudomonas, 133	-				-				-	pos	Methylomonaceae_Methyloglobulus, 2222, 2433, 6336	Myxococcales_Phaselicystidaceae_Phaselicystis, 1249, 3407, 1249	-
			-	neg	Methylomonaceae_unidentified-Methylomonaceae, 105	SBR1031_anaerobic digester metagenome_anaerobic digester metagenome, 2279	-				-				-	pos	Methylomonaceae_Methyloglobulus, 2222, 2433, 6336	Rhizobiales_Hyphomicrobiaceae_Hyphomicrobium, 1087, 2827, 3022, 3025, 631, 847, 3657, 5086, 55, 631, 7047, 8077, 847, 8703, 1087, 2827, 3022, 3025, 5086, 631, 7047, 847	-
			-	neg	Methylomonaceae_unidentified-Methylomonaceae, 105	Spirochaetales_Spirochaetaceae_Treponema 2, 3048	-				-				-	pos	Methylomonaceae_Methyloglobulus, 2222, 2433, 6336	uncultured prokaryote_uncultured prokaryote_uncultured prokaryote, 2093	-
			-	neg	Methylomonaceae_unidentified-Methylomonaceae, 105	Synergistales_Synergistaceae_Syner-1, 1353	-				-				-	pos	Methylomonaceae_Methyloglobulus, 2222, 2433, 6336	Verrucomicrobiales_DEV007_uncultured organism, 3009	-
			-	neg	Methylomonaceae_unidentified-Methylomonaceae, 105	uncultured_unidentified-uncultured_unidentified-uncultured, 36	-				-				-	pos	Methylomonaceae_Methyloglobulus, 2222, 2433, 6336	Verrucomicrobiales_Verrucomicrobiaceae_Prosthecobacter, 1175, 2931, 5952, 1175, 5952, 1175, 2931, 5952	-
			-	neg	Methylomonaceae_unidentified-Methylomonaceae, 1712	Bacteroidales_Dysgonomonadaceae_unidentified-Dysgonomonadaceae, 959	-				-				-	pos	Methylomonaceae_Methyloglobulus, 2222, 6336	Betaproteobacteriales_Methylophilaceae_MM2, 1913	-
			-				-				-				-	pos	Methylomonaceae_Methyloglobulus, 2222, 6336	Betaproteobacteriales_Methylophilaceae_uncultured, 1992	-
			-				-				-				-	pos	Methylomonaceae_Methyloglobulus, 2222, 6336	Micavibrionales_Micavibrionaceae_uncultured, 2288	-
			-				-				-				-	pos	Methylomonaceae_Methyloglobulus, 2222, 6336	Obscuribacterales_uncultured bacterium_uncultured bacterium, 7190	-
			-				-				-				-	pos	Methylomonaceae_Methyloglobulus, 2222, 6336	PB19_unidentified-PB19_unidentified-PB19, 2739	-
			-				-				-				-	pos	Methylomonaceae_Methyloglobulus, 2222, 6336	Pedosphaerales_Pedosphaeraceae_uncultured verrucomicrobium DEV114, 1325	-
			-				-				-				-	pos	Methylomonaceae_Methyloglobulus, 2222, 6336	Rhodospirillales_Magnetospiraceae_uncultured, 6820	-
			-				-				-				-	pos	Methylomonaceae_Methyloglobulus, 2433	Betaproteobacteriales_Burkholderiaceae_Piscinibacter, 594	-
																pos	Methylomonaceae_Methyloglobulus, 2433	Betaproteobacteriales_SC-I-84_unidentified-SC-I, 1189	-
																pos	Methylomonaceae_Methyloglobulus, 2433	Gammaproteobacteria Incertae Sedis_Unknown Family_uncultured, 1161	-
																pos	Methylomonaceae_Methyloglobulus, 2433	Methylococcales_Methylomonaceae_Methylomicrobium, 5422	-
																pos	Methylomonaceae_Methyloglobulus, 2433	Myxococcales_Haliangiaceae_Haliangium, 1591	-
																pos	Methylomonaceae_Methyloglobulus, 2433	Myxococcales_unidentified-Myxococcales_unidentified-Myxococcales, 4202	-
																pos	Methylomonaceae_Methyloglobulus, 2433	Spirochaetales_Spirochaetaceae_Spirochaeta 2, 2846	-
																pos	Methylomonaceae_Methyloglobulus, 2433	unidentified-KD4-96_unidentified-KD4-96_unidentified-KD4, 4384	-
																pos	Methylomonaceae_Methyloglobulus, 2433	Verrucomicrobiales_DEV007_unidentified-DEV007, 1004, 4557	-
																pos	Methylomonaceae_Methyloglobulus, 2433	Verrucomicrobiales_Verrucomicrobiaceae_Verrucomicrobium, 7203	-
																pos	Methylomonaceae_Methyloglobulus, 2433	wastewater metagenome_wastewater metagenome_wastewater metagenome, 1780	-
																pos	Methylomonaceae_Methyloglobulus, 2433, 6336	Chthoniobacterales_Chthoniobacteraceae_Chthoniobacter, 7889	-
																pos	Methylomonaceae_Methyloglobulus, 2433, 6336	metagenome_metagenome_metagenome, 5372	-
																pos	Methylomonaceae_Methyloglobulus, 2433, 6336	Micavibrionales_uncultured_uncultured bacterium, 1320	-
																pos	Methylomonaceae_Methyloglobulus, 2433, 6336	Rhizobiales_Beijerinckiaceae_Methylocystis, 637	-
																pos	Methylomonaceae_Methyloglobulus, 2433, 6336	Verrucomicrobiales_Verrucomicrobiaceae_uncultured, 3661, 3983	-
																pos	Methylomonaceae_Methyloglobulus, 6336	Candidatus Kaiserbacteria_uncultured bacterium_uncultured bacterium, 9772	-
																pos	Methylomonaceae_Methyloglobulus, 6336	WCHB1-41_uncultured prokaryote_uncultured prokaryote, 7608	-
																pos	Methylomonaceae_Methylomicrobium, 5046	Betaproteobacteriales_Burkholderiaceae_Piscinibacter, 594	-
																pos	Methylomonaceae_Methylomicrobium, 5046	Betaproteobacteriales_SC-I-84_unidentified-SC-I, 1189	-
																pos	Methylomonaceae_Methylomicrobium, 5046	Gammaproteobacteria Incertae Sedis_Unknown Family_uncultured, 1161	-
																pos	Methylomonaceae_Methylomicrobium, 5046	Gemmatimonadales_Gemmatimonadaceae_uncultured, 1105, 660	-
																pos	Methylomonaceae_Methylomicrobium, 5046	metagenome_metagenome_metagenome, 5372	-
																pos	Methylomonaceae_Methylomicrobium, 5046	Methylococcales_Methylomonaceae_Crenothrix, 7527	-
																pos	Methylomonaceae_Methylomicrobium, 5046	Methylococcales_Methylomonaceae_Methyloglobulus, 7057, 9221	-
																pos	Methylomonaceae_Methylomicrobium, 5046	Methylococcales_Methylomonaceae_Methylomonas, 6272	-
																pos	Methylomonaceae_Methylomicrobium, 5046	Methylococcales_Methylomonaceae_unidentified-Methylomonaceae, 6821, 7051, 9071	-
																pos	Methylomonaceae_Methylomicrobium, 5046	Micavibrionales_uncultured_uncultured bacterium, 1320	-
																pos	Methylomonaceae_Methylomicrobium, 5046	Myxococcales_Phaselicystidaceae_Phaselicystis, 1249	-
																pos	Methylomonaceae_Methylomicrobium, 5046	Myxococcales_Sandaracinaceae_Sandaracinus, 2193	-
																pos	Methylomonaceae_Methylomicrobium, 5046	Myxococcales_unidentified-Myxococcales_unidentified-Myxococcales, 4202	-
																pos	Methylomonaceae_Methylomicrobium, 5046	PB19_unidentified-PB19_unidentified-PB19, 2739	-
																pos	Methylomonaceae_Methylomicrobium, 5046	Rhodospirillales_Magnetospiraceae_uncultured, 6820	-
																pos	Methylomonaceae_Methylomicrobium, 5046	uncultured prokaryote_uncultured prokaryote_uncultured prokaryote, 2093	-
																pos	Methylomonaceae_Methylomicrobium, 5046	unidentified-KD4-96_unidentified-KD4-96_unidentified-KD4, 4384	-
																pos	Methylomonaceae_Methylomicrobium, 5046	Verrucomicrobiales_DEV007_uncultured organism, 3009	-
																pos	Methylomonaceae_Methylomicrobium, 5046	Verrucomicrobiales_DEV007_unidentified-DEV007, 4557	-
																pos	Methylomonaceae_Methylomicrobium, 5046	Verrucomicrobiales_Verrucomicrobiaceae_uncultured, 3983	-
																pos	Methylomonaceae_Methylomicrobium, 5046	wastewater metagenome_wastewater metagenome_wastewater metagenome, 1780	-
																pos	Methylomonaceae_Methylomonas, 1454	Gemmatales_Gemmataceae_Gemmata, 1416	-
																pos	Methylomonaceae_Methylomonas, 1454	Opitutales_Opitutaceae_Lacunisphaera, 5902	-
																pos	Methylomonaceae_Methylomonas, 1454	Pedosphaerales_Pedosphaeraceae_uncultured bacterium, 3089	-
																pos	Methylomonaceae_Methylomonas, 1454	Steroidobacterales_Steroidobacteraceae_uncultured, 1109	-
																pos	Methylomonaceae_Methylomonas, 1454, 1515, 1730, 1957, 2531, 4006, 4774, 672	Gemmatimonadales_Gemmatimonadaceae_uncultured, 2064, 5487, 660, 5487, 660, 5487, 660, 5117, 5487, 660, 5487, 660	-
																pos	Methylomonaceae_Methylomonas, 1454, 1515, 1730, 1957, 4006, 4137, 4714, 4774, 672	Rhizobiales_Hyphomicrobiaceae_Hyphomicrobium, 2938, 1087, 3025, 3657, 55, 631, 7047, 8077, 847, 8703, 1087, 2827, 3025, 3657, 5086, 55, 631, 847, 8703, 1087, 2827, 3022, 55, 631, 847, 8703, 1087, 2827, 3022, 2827, 3022, 1087, 2827, 3022, 7047, 847, 1087, 2827, 3022, 3025, 3657, 5086, 55, 631, 7047, 8077, 847, 8703	-
																pos	Methylomonaceae_Methylomonas, 1454, 1515, 1730, 1957, 4774, 672	Micavibrionales_uncultured_uncultured bacterium, 2504, 1320	-
																pos	Methylomonaceae_Methylomonas, 1515, 1730, 1957, 2531, 4006, 4137, 4714, 4774, 672	Verrucomicrobiales_Verrucomicrobiaceae_Prosthecobacter, 1175, 2931, 5952, 1175, 2931, 5952, 1175, 2931, 5952, 6277, 2931, 5952, 1175, 2931, 5952, 1175, 2931, 5952	-
																pos	Methylomonaceae_Methylomonas, 1515, 1730, 1957, 4006, 4137, 4714, 4774, 672	Betaproteobacteriales_Methylophilaceae_MM2, 1913	-
																pos	Methylomonaceae_Methylomonas, 1515, 1730, 1957, 4006, 4137, 4774, 672	Betaproteobacteriales_Methylophilaceae_Methylotenera, 17, 1729, 2538, 2760, 2761, 383, 4330, 4403, 94, 17, 1729, 2538, 2760, 2761, 383, 4330, 4403, 94, 17, 1729, 2760, 2761, 383, 4330, 94, 1729, 4330, 383, 4330, 4403, 17, 1729, 383, 4330, 4403, 94, 17, 1729, 2538, 2760, 2761, 383, 4330, 4403, 695, 94	-
																pos	Methylomonaceae_Methylomonas, 1515, 1730, 1957, 4006, 4137, 4774, 672	Betaproteobacteriales_Methylophilaceae_unidentified-Methylophilaceae, 3447, 5994, 3447, 5994, 6750, 3447, 5994, 6750, 3447, 4184, 3447, 4184, 3447, 4184, 6750, 3447, 5994, 6750	-
																pos	Methylomonaceae_Methylomonas, 1515, 1730, 1957, 4006, 4668, 4714, 4774, 672	Methylococcales_Methylomonaceae_Crenothrix, 10832, 11040, 7527, 313, 7527, 10832, 11040, 313, 7527, 313, 4850, 10832, 313, 7527, 11040, 313, 7527	-
																pos	Methylomonaceae_Methylomonas, 1515, 1730, 1957, 4006, 4668, 4774, 672	Verrucomicrobiales_Verrucomicrobiaceae_Brevifollis, 2915, 5230, 2915	-
																pos	Methylomonaceae_Methylomonas, 1515, 1730, 1957, 4006, 4774, 672	Methylococcales_Methylomonaceae_Methyloglobulus, 7057, 7705, 8282, 7057, 7188, 7057, 7188, 8282, 7188, 8282, 7188, 7057, 7188, 9221	-
																pos	Methylomonaceae_Methylomonas, 1515, 1730, 1957, 4006, 4774, 672	Myxococcales_Phaselicystidaceae_Phaselicystis, 1249, 3407, 1249, 3407, 1249, 3407, 1249, 3407	-
																pos	Methylomonaceae_Methylomonas, 1515, 1730, 1957, 4668, 4774, 672	Methylococcales_Methylomonaceae_unidentified-Methylomonaceae, 6821, 9071, 299, 7051, 11542, 299, 7370, 7535, 8962, 299, 11542, 299	-
																pos	Methylomonaceae_Methylomonas, 1515, 1730, 1957, 4774, 672	Candidatus Kaiserbacteria_uncultured bacterium_uncultured bacterium, 9772	-
																pos	Methylomonaceae_Methylomonas, 1515, 1730, 1957, 672	Betaproteobacteriales_Burkholderiaceae_Piscinibacter, 594	-
																pos	Methylomonaceae_Methylomonas, 1515, 1730, 1957, 672	Myxococcales_Sandaracinaceae_Sandaracinus, 2193	-
																pos	Methylomonaceae_Methylomonas, 1515, 1730, 1957, 672	Rhizobiales_Beijerinckiaceae_Methylocystis, 637	-
																pos	Methylomonaceae_Methylomonas, 1515, 1730, 1957, 672	Verrucomicrobiales_Verrucomicrobiaceae_uncultured, 3661, 3983, 3661, 3983	-
																pos	Methylomonaceae_Methylomonas, 1515, 1957, 4006, 4137, 4774, 672	Micavibrionales_Micavibrionaceae_uncultured, 2288	-
																pos	Methylomonaceae_Methylomonas, 1515, 1957, 672	wastewater metagenome_wastewater metagenome_wastewater metagenome, 1780	-
																pos	Methylomonaceae_Methylomonas, 1515, 4006, 4137, 4668, 4714, 4774, 672	Verrucomicrobiales_DEV007_unidentified-DEV007, 4557, 1004, 6883, 1004, 4557	-
																pos	Methylomonaceae_Methylomonas, 1515, 4006, 4714, 4774, 672	PB19_unidentified-PB19_unidentified-PB19, 2739	-
																pos	Methylomonaceae_Methylomonas, 1515, 4774, 672	Betaproteobacteriales_SC-I-84_unidentified-SC-I, 1189	-
																pos	Methylomonaceae_Methylomonas, 1730	Verrucomicrobiales_DEV007_uncultured organism, 3009	-
																pos	Methylomonaceae_Methylomonas, 1730, 1957, 4006, 4774	Spirochaetales_Spirochaetaceae_Spirochaeta 2, 2846	-
																pos	Methylomonaceae_Methylomonas, 1730, 4137, 4714	Myxococcales_Archangiaceae_Anaeromyxobacter, 2358	-
																pos	Methylomonaceae_Methylomonas, 1730, 672	Bdellovibrionales_Bdellovibrionaceae_OM27 clade, 3576	-
																pos	Methylomonaceae_Methylomonas, 1957, 4006, 4774, 672	Rhodospirillales_Magnetospiraceae_uncultured, 6820	-
																pos	Methylomonaceae_Methylomonas, 2531	Methylococcales_Methylomonaceae_Methylovulum, 7719	-
																pos	Methylomonaceae_Methylomonas, 4006, 4774, 672	Obscuribacterales_uncultured bacterium_uncultured bacterium, 7190	-
																pos	Methylomonaceae_Methylomonas, 4137	Rickettsiales_SM2D12_uncultured bacterium, 1395	-
																pos	Methylomonaceae_Methylomonas, 672	Candidatus Peribacteria_metagenome_metagenome, 5167	-
																pos	Methylomonaceae_Methylomonas, 672	unidentified-KD4-96_unidentified-KD4-96_unidentified-KD4, 4384	-
																pos	Methylomonaceae_Methylomonas, 672	WCHB1-41_uncultured prokaryote_uncultured prokaryote, 7608	-
																pos	Methylomonaceae_Methylosarcina, 3704	Betaproteobacteriales_Burkholderiaceae_Piscinibacter, 594	-
																pos	Methylomonaceae_Methylosarcina, 3704	Betaproteobacteriales_Methylophilaceae_Methylotenera, 1679, 17, 2538, 2760, 2761, 4713, 695, 70, 94	-
																pos	Methylomonaceae_Methylosarcina, 3704	Betaproteobacteriales_SC-I-84_unidentified-SC-I, 1189	-
																pos	Methylomonaceae_Methylosarcina, 3704	Candidatus Moranbacteria_uncultured bacterium_uncultured bacterium, 3462	-
																pos	Methylomonaceae_Methylosarcina, 3704	Chthoniobacterales_Chthoniobacteraceae_Chthoniobacter, 7889	-
																pos	Methylomonaceae_Methylosarcina, 3704	Elev-16S-573_uncultured soil bacterium_uncultured soil bacterium, 2927	-
																pos	Methylomonaceae_Methylosarcina, 3704	Gammaproteobacteria Incertae Sedis_Unknown Family_uncultured, 1161	-
																pos	Methylomonaceae_Methylosarcina, 3704	Gemmatimonadales_Gemmatimonadaceae_uncultured, 1105	-
																pos	Methylomonaceae_Methylosarcina, 3704	metagenome_metagenome_metagenome, 5372	-
																pos	Methylomonaceae_Methylosarcina, 3704	Methylococcales_Methylomonaceae_Crenothrix, 11040	-
																pos	Methylomonaceae_Methylosarcina, 3704	Methylococcales_Methylomonaceae_Methyloglobulus, 7705, 9221	-
																pos	Methylomonaceae_Methylosarcina, 3704	Methylococcales_Methylomonaceae_Methylomicrobium, 5422	-
																pos	Methylomonaceae_Methylosarcina, 3704	Methylococcales_Methylomonaceae_Methylomonas, 6272	-
																pos	Methylomonaceae_Methylosarcina, 3704	Micavibrionales_uncultured_uncultured bacterium, 1320	-
																pos	Methylomonaceae_Methylosarcina, 3704	Myxococcales_Phaselicystidaceae_Phaselicystis, 1249, 3407	-
																pos	Methylomonaceae_Methylosarcina, 3704	Myxococcales_Sandaracinaceae_Sandaracinus, 2193	-
																pos	Methylomonaceae_Methylosarcina, 3704	Myxococcales_unidentified-Myxococcales_unidentified-Myxococcales, 4202	-
																pos	Methylomonaceae_Methylosarcina, 3704	Pedosphaerales_Pedosphaeraceae_uncultured verrucomicrobium DEV114, 1325	-
																pos	Methylomonaceae_Methylosarcina, 3704	Rhizobiales_Hyphomicrobiaceae_Hyphomicrobium, 1087, 242, 253, 3025, 3657, 55, 631, 7047, 8077, 8703	-
																pos	Methylomonaceae_Methylosarcina, 3704	Rhizobiales_Xanthobacteraceae_uncultured, 2526	-
																pos	Methylomonaceae_Methylosarcina, 3704	Verrucomicrobiales_DEV007_uncultured organism, 3009	-
																pos	Methylomonaceae_Methylosarcina, 3704	Verrucomicrobiales_DEV007_unidentified-DEV007, 5305	-
																pos	Methylomonaceae_Methylosarcina, 3704	Verrucomicrobiales_Verrucomicrobiaceae_Prosthecobacter, 1175	-
																pos	Methylomonaceae_Methylosarcina, 3704	Verrucomicrobiales_Verrucomicrobiaceae_uncultured, 3661, 3983	-
																pos	Methylomonaceae_Methylosarcina, 3704	Verrucomicrobiales_Verrucomicrobiaceae_Verrucomicrobium, 7203	-
																pos	Methylomonaceae_Methylosarcina, 3704	wastewater metagenome_wastewater metagenome_wastewater metagenome, 1780	-
																pos	Methylomonaceae_Methylovulum, 1585, 1598, 2107, 2187, 2203, 3126, 482, 500, 801, 919	Betaproteobacteriales_SC-I-84_unidentified-SC-I, 1189	-
																pos	Methylomonaceae_Methylovulum, 1585, 1598, 2107, 2187, 2203, 3126, 482, 801, 919	Methylococcales_Methylomonaceae_Methylomicrobium, 5422, 7526, 5422	-
																pos	Methylomonaceae_Methylovulum, 1585, 1598, 2107, 2187, 2203, 3126, 801, 919	Verrucomicrobiales_Verrucomicrobiaceae_Verrucomicrobium, 7203	-
																pos	Methylomonaceae_Methylovulum, 1585, 1598, 2107, 2187, 2203, 482, 801, 810, 919	Verrucomicrobiales_DEV007_metagenome, 980	-
																pos	Methylomonaceae_Methylovulum, 1585, 1598, 2107, 2187, 3126, 3786, 4298, 500, 801, 919	Betaproteobacteriales_Methylophilaceae_Methylotenera, 17, 1729, 2538, 2760, 383, 4330, 4403, 17, 1729, 2538, 2760, 2761, 383, 4330, 4403, 94, 17, 1729, 2760, 2761, 383, 4330, 4403, 1679, 17, 2538, 2761, 4713, 695, 70, 94, 17, 1729, 2538, 2760, 2761, 383, 1729, 383, 4330, 4403, 1679, 17, 1729, 2538, 2760, 2761, 383, 4330, 4403, 695, 94, 1679, 17, 2538, 2760, 4713, 695, 70, 94	-
																pos	Methylomonaceae_Methylovulum, 1585, 1598, 2107, 2187, 3126, 3786, 500, 801, 919	Candidatus Peribacteria_metagenome_metagenome, 5167	-
																pos	Methylomonaceae_Methylovulum, 1585, 1598, 2107, 2187, 3126, 500, 801, 919	Betaproteobacteriales_Methylophilaceae_MM1, 5844	-
																pos	Methylomonaceae_Methylovulum, 1585, 1598, 2107, 2187, 3126, 500, 801, 919	Rhodospirillales_Magnetospiraceae_uncultured, 6820	-
																pos	Methylomonaceae_Methylovulum, 1585, 1598, 2107, 2187, 3126, 801, 919	Myxococcales_Sandaracinaceae_Sandaracinus, 2193	-
																pos	Methylomonaceae_Methylovulum, 1585, 1598, 2107, 2203, 3126, 500, 801, 919	Verrucomicrobiales_Verrucomicrobiaceae_Roseimicrobium, 4329	-
																pos	Methylomonaceae_Methylovulum, 1585, 1598, 2107, 3126, 3921, 500, 801	Methylococcales_Methylomonaceae_Methyloglobulus, 7057, 7188, 7057, 7188, 8282, 7705, 9221, 7888, 7057, 7188, 8282, 7888, 7057, 7188, 8282, 7705, 9221	-
																pos	Methylomonaceae_Methylovulum, 1585, 1598, 2107, 3126, 801	Methylococcales_Methylomonaceae_unidentified-Methylomonaceae, 11542, 299, 11542, 299, 7051, 9071, 11542, 299, 9071, 6821, 7051, 9071, 11542, 299, 9355, 10864, 11542, 299, 11542, 299, 6821, 7051, 6821, 7051, 9071	-
																pos	Methylomonaceae_Methylovulum, 1585, 1598, 2107, 3126, 801	Rickettsiales_SM2D12_unidentified-SM2D12, 488	-
																pos	Methylomonaceae_Methylovulum, 1585, 1598, 2107, 3126, 801	Verrucomicrobiales_Verrucomicrobiaceae_Prosthecobacter, 1175, 2931, 1175, 5952, 1175, 2931, 1205, 1175, 2931, 1175, 2931, 5952, 1175	-
																pos	Methylomonaceae_Methylovulum, 1585, 1598, 2107, 3126, 801, 919	Spirochaetales_Spirochaetaceae_Spirochaeta 2, 2846	-
																pos	Methylomonaceae_Methylovulum, 1585, 1598, 3126, 801	Rhizobiales_Methyloligellaceae_uncultured, 1818	-
																pos	Methylomonaceae_Methylovulum, 1585, 2107, 3126	Bdellovibrionales_Bdellovibrionaceae_Bdellovibrio, 2090	-
																pos	Methylomonaceae_Methylovulum, 1585, 2107, 3126, 500	Betaproteobacteriales_Methylophilaceae_uncultured, 1992	-
																pos	Methylomonaceae_Methylovulum, 1585, 2107, 3126, 500, 801, 919	Pedosphaerales_Pedosphaeraceae_uncultured verrucomicrobium DEV114, 1325	-
																pos	Methylomonaceae_Methylovulum, 1598, 2107, 2187, 3126, 801, 919	Rhizobiales_unidentified-Rhizobiales_unidentified-Rhizobiales, 12143	-
																pos	Methylomonaceae_Methylovulum, 1598, 2107, 2187, 801, 919	Cellvibrionales_Cellvibrionaceae_Cellvibrio, 2156	-
																pos	Methylomonaceae_Methylovulum, 1598, 2107, 2187, 801, 919	Rhizobiales_Devosiaceae_Devosia, 533	-
																pos	Methylomonaceae_Methylovulum, 1598, 2107, 2187, 919	Candidatus Kaiserbacteria_uncultured bacterium_uncultured bacterium, 9772, 3462	-
																pos	Methylomonaceae_Methylovulum, 1598, 2107, 3126, 500	Betaproteobacteriales_Methylophilaceae_unidentified-Methylophilaceae, 3447, 5994, 3447, 5994, 6750, 3447, 5994, 6750, 6169, 1446, 3447, 4184, 5994, 6750, 1446, 3447, 5994, 6750, 5994, 6169	-
																pos	Methylomonaceae_Methylovulum, 1598, 2107, 919	WCHB1-41_uncultured prokaryote_uncultured prokaryote, 7608	-
																pos	Methylomonaceae_Methylovulum, 1598, 2187, 500, 801, 919	Myxococcales_Phaselicystidaceae_Phaselicystis, 1249, 3407, 1249, 3407, 1249, 3407	-
																pos	Methylomonaceae_Methylovulum, 1598, 2187, 919	PB19_unidentified-PB19_unidentified-PB19, 2739	-
																pos	Methylomonaceae_Methylovulum, 1598, 3126, 3786, 500, 801	metagenome_metagenome_metagenome, 5372	-
																pos	Methylomonaceae_Methylovulum, 1598, 3126, 801	Betaproteobacteriales_Burkholderiaceae_Piscinibacter, 594	-
																pos	Methylomonaceae_Methylovulum, 1598, 3786	Myxococcales_Haliangiaceae_Haliangium, 1591, 506, 1591	-
																pos	Methylomonaceae_Methylovulum, 1598, 801	Chthoniobacterales_Chthoniobacteraceae_Chthoniobacter, 7889, 6116, 3589, 7889, 892, 6116, 7889	-
																pos	Methylomonaceae_Methylovulum, 1598, 801	uncultured prokaryote_uncultured prokaryote_uncultured prokaryote, 2093	-
																pos	Methylomonaceae_Methylovulum, 2107, 2187, 919	Xanthomonadales_uncultured_uncultured bacterium, 1559	-
																pos	Methylomonaceae_Methylovulum, 2107, 3126, 500	Obscuribacterales_uncultured bacterium_uncultured bacterium, 7190, 3327, 7190	-
																pos	Methylomonaceae_Methylovulum, 2107, 801	Verrucomicrobiales_DEV007_unidentified-DEV007, 1004, 4557, 1004, 4557, 5305	-
																pos	Methylomonaceae_Methylovulum, 2187, 801, 919	unidentified-KD4-96_unidentified-KD4-96_unidentified-KD4, 4384	-
																pos	Methylomonaceae_Methylovulum, 2187, 801, 919	Verrucomicrobiales_Verrucomicrobiaceae_Brevifollis, 2915	-
																pos	Methylomonaceae_Methylovulum, 2187, 919	Gemmatimonadales_Gemmatimonadaceae_uncultured, 660, 5487, 660, 5487, 660, 1105, 5487, 660, 8078, 660, 5487, 660, 1105	-
																pos	Methylomonaceae_Methylovulum, 2187, 919	Micavibrionales_Micavibrionaceae_uncultured, 2288	-
																pos	Methylomonaceae_Methylovulum, 2187, 919	Microtrichales_Iamiaceae_Iamia, 1563	-
																pos	Methylomonaceae_Methylovulum, 2187, 919	Myxococcales_Archangiaceae_Anaeromyxobacter, 2358	-
																pos	Methylomonaceae_Methylovulum, 2187, 919	Myxococcales_unidentified-Myxococcales_unidentified-Myxococcales, 4202	-
																pos	Methylomonaceae_Methylovulum, 2203	KF-JG30-C25_uncultured bacterium_uncultured bacterium, 1859	-
																pos	Methylomonaceae_Methylovulum, 2203	Verrucomicrobiales_DEV007_uncultured organism, 3009	-
																pos	Methylomonaceae_Methylovulum, 2203	Verrucomicrobiales_Verrucomicrobiaceae_uncultured, 3983, 3661, 3831, 3983, 3661, 3983, 3661, 3831	-
																pos	Methylomonaceae_Methylovulum, 3126, 500	Bdellovibrionales_Bdellovibrionaceae_OM27 clade, 3576, 8939	-
																pos	Methylomonaceae_Methylovulum, 3786	Rhizobiales_Hyphomicrobiaceae_Hyphomicrobium, 2827, 3022, 3025, 631, 1087, 2827, 3022, 3025, 3657, 5086, 55, 631, 847, 1087, 2827, 3022, 3025, 3657, 7047, 847, 242, 253, 3657, 55, 631, 7047, 8077, 8703, 1087, 2827, 3022, 3025, 3657, 1087, 2827, 3022, 1087, 2827, 3022, 3025, 5086, 55, 631, 7047, 847, 8703, 242, 253, 3657, 55, 8077, 847, 8703	-
																pos	Methylomonaceae_Methylovulum, 4298	Elev-16S-573_uncultured soil bacterium_uncultured soil bacterium, 2927	-
																pos	Methylomonaceae_Methylovulum, 482	Gammaproteobacteria Incertae Sedis_Unknown Family_uncultured, 1161	-
																pos	Methylomonaceae_Methylovulum, 482	Micavibrionales_uncultured_uncultured bacterium, 1320	-
																pos	Methylomonaceae_Methylovulum, 500	wastewater metagenome_wastewater metagenome_wastewater metagenome, 1780	-
																pos	Methylomonaceae_Methylovulum, 801, 810, 919	Methylococcales_Methylomonaceae_Methylomonas, 6272, 6569, 6272, 6569, 6272, 6569, 6272, 6569, 6272	-
																pos	Methylomonaceae_Methylovulum, 810	Betaproteobacteriales_Methylophilaceae_MM2, 1913	-
																pos	Methylomonaceae_Methylovulum, 810	Methylococcales_Methylomonaceae_Crenothrix, 313, 11040, 313, 11040, 313, 7527, 11040, 313, 7527, 14278, 313, 7991, 10832, 11040, 313, 7527	-
																pos	Methylomonaceae_pLW-20, 2947	Methylococcales_Methylomonaceae_Crenothrix, 8095	-
																pos	Methylomonaceae_pLW-20, 2947	Verrucomicrobiales_Verrucomicrobiaceae_Prosthecobacter, 3448	-
																pos	Methylomonaceae_pLW-20, 5047	Gemmatimonadales_Gemmatimonadaceae_uncultured, 5117	-
																pos	Methylomonaceae_pLW-20, 5047	Methylococcales_Methylococcaceae_Methylococcus, 7054	-
																pos	Methylomonaceae_pLW-20, 5047	Methylococcales_Methylomonaceae_unidentified-Methylomonaceae, 10864	-
																pos	Methylomonaceae_pLW-20, 5047	Pedosphaerales_Pedosphaeraceae_uncultured bacterium, 4086	-
																pos	Methylomonaceae_pLW-20, 5047	Verrucomicrobiales_Verrucomicrobiaceae_Prosthecobacter, 3448, 8388	-
																pos	Methylomonaceae_pLW-20, 5047	Verrucomicrobiales_Verrucomicrobiaceae_unidentified-Verrucomicrobiaceae, 1651, 6444	-
																pos	Methylomonaceae_uncultured, 942	Bdellovibrionales_Bdellovibrionaceae_OM27 clade, 3576	-
																pos	Methylomonaceae_uncultured, 942	Betaproteobacteriales_Burkholderiaceae_Piscinibacter, 594	-
																pos	Methylomonaceae_uncultured, 942	Betaproteobacteriales_Methylophilaceae_Methylotenera, 1679, 17, 1729, 2538, 2760, 2761, 383, 4330, 4403, 695, 94	-
																pos	Methylomonaceae_uncultured, 942	Betaproteobacteriales_Methylophilaceae_uncultured, 1992	-
																pos	Methylomonaceae_uncultured, 942	Betaproteobacteriales_Methylophilaceae_unidentified-Methylophilaceae, 5994, 6750	-
																pos	Methylomonaceae_uncultured, 942	Betaproteobacteriales_SC-I-84_unidentified-SC-I, 1189	-
																pos	Methylomonaceae_uncultured, 942	Candidatus Kaiserbacteria_uncultured bacterium_uncultured bacterium, 9772	-
																pos	Methylomonaceae_uncultured, 942	Gemmatimonadales_Gemmatimonadaceae_uncultured, 5487, 660	-
																pos	Methylomonaceae_uncultured, 942	metagenome_metagenome_metagenome, 5372	-
																pos	Methylomonaceae_uncultured, 942	Methylococcales_Methylomonaceae_Crenothrix, 10832, 11040, 313	-
																pos	Methylomonaceae_uncultured, 942	Methylococcales_Methylomonaceae_Methyloglobulus, 7057, 7188, 8282, 9221	-
																pos	Methylomonaceae_uncultured, 942	Methylococcales_Methylomonaceae_Methylomicrobium, 5422	-
																pos	Methylomonaceae_uncultured, 942	Methylococcales_Methylomonaceae_Methylomonas, 6272, 6569	-
																pos	Methylomonaceae_uncultured, 942	Methylococcales_Methylomonaceae_unidentified-Methylomonaceae, 11542, 299, 6821	-
																pos	Methylomonaceae_uncultured, 942	Micavibrionales_Micavibrionaceae_uncultured, 2288	-
																pos	Methylomonaceae_uncultured, 942	Micavibrionales_uncultured_uncultured bacterium, 1320	-
																pos	Methylomonaceae_uncultured, 942	Myxococcales_Archangiaceae_Anaeromyxobacter, 2358	-
																pos	Methylomonaceae_uncultured, 942	Myxococcales_Haliangiaceae_Haliangium, 506	-
																pos	Methylomonaceae_uncultured, 942	Myxococcales_Phaselicystidaceae_Phaselicystis, 1249	-
																pos	Methylomonaceae_uncultured, 942	Myxococcales_Sandaracinaceae_Sandaracinus, 2193	-
																pos	Methylomonaceae_uncultured, 942	PB19_unidentified-PB19_unidentified-PB19, 2739	-
																pos	Methylomonaceae_uncultured, 942	Rhizobiales_Hyphomicrobiaceae_Hyphomicrobium, 1087, 2827, 3022, 3025, 3657, 5086, 631, 8077, 847, 8703	-
																pos	Methylomonaceae_uncultured, 942	Rhodospirillales_Magnetospiraceae_uncultured, 6820	-
																pos	Methylomonaceae_uncultured, 942	Spirochaetales_Spirochaetaceae_Spirochaeta 2, 2846	-
																pos	Methylomonaceae_uncultured, 942	Verrucomicrobiales_DEV007_uncultured organism, 3009	-
																pos	Methylomonaceae_uncultured, 942	Verrucomicrobiales_Verrucomicrobiaceae_Brevifollis, 2915	-
																pos	Methylomonaceae_uncultured, 942	Verrucomicrobiales_Verrucomicrobiaceae_Prosthecobacter, 1175, 2931, 5952	-
																pos	Methylomonaceae_uncultured, 942	Verrucomicrobiales_Verrucomicrobiaceae_uncultured, 3661, 3983	-
																pos	Methylomonaceae_uncultured, 942	wastewater metagenome_wastewater metagenome_wastewater metagenome, 1780	-
																pos	Methylomonaceae_unidentified-Methylomonaceae, 1069, 1075, 1085, 1093, 1204, 1458, 1472, 1560, 2305, 2426, 2673, 2762, 3023, 3787, 3920, 439, 4616, 5045	Methylococcales_Methylomonaceae_Methyloglobulus, 7888, 7057, 7188, 7705, 8282, 9221, 7057, 7188, 7705, 8282, 9221, 7705, 9221, 7057, 7705, 7057, 7188, 8282, 7057, 7188, 7705, 7057, 7188, 7057, 7188, 8282, 7888, 7188, 7705, 9221, 7057, 7705, 7057, 7188, 7705, 7057, 7705, 9221, 7705, 9221, 7057	-
																pos	Methylomonaceae_unidentified-Methylomonaceae, 1069, 1085, 1093, 1458, 2673, 3023, 439, 4616	Gammaproteobacteria Incertae Sedis_Unknown Family_uncultured, 1161	-
																pos	Methylomonaceae_unidentified-Methylomonaceae, 1069, 1085, 1093, 1458, 2673, 3023, 439, 4616	Pedosphaerales_Pedosphaeraceae_uncultured verrucomicrobium DEV114, 1325	-
																pos	Methylomonaceae_unidentified-Methylomonaceae, 1069, 1085, 1458, 1472, 2426, 2762, 2788, 3023, 3787, 386, 439, 4616, 977	Verrucomicrobiales_DEV007_unidentified-DEV007, 5305, 4557, 5305, 1004, 4557, 5305, 4557, 1004, 4557, 5305, 1004	-
																pos	Methylomonaceae_unidentified-Methylomonaceae, 1069, 1093, 1458, 2673	Xanthomonadales_Rhodanobacteraceae_uncultured, 3376	-
																pos	Methylomonaceae_unidentified-Methylomonaceae, 1069, 1093, 1458, 2673, 3023	Rhizobiales_Methyloligellaceae_uncultured, 1818	-
																pos	Methylomonaceae_unidentified-Methylomonaceae, 1069, 1093, 1560, 2426, 2673, 2788, 3023, 3787, 3920, 439, 4616	Candidatus Moranbacteria_uncultured bacterium_uncultured bacterium, 3462, 9772, 3462, 9772, 3462, 9772, 3462	-
																pos	Methylomonaceae_unidentified-Methylomonaceae, 1069, 1458, 2673	Myxococcales_Polyangiaceae_uncultured, 986	-
																pos	Methylomonaceae_unidentified-Methylomonaceae, 1069, 1458, 2673	Pedosphaerales_Pedosphaeraceae_uncultured bacterium, 3024	-
																pos	Methylomonaceae_unidentified-Methylomonaceae, 1069, 1458, 2673	Verrucomicrobiales_DEV007_metagenome, 980	-
																pos	Methylomonaceae_unidentified-Methylomonaceae, 1069, 1458, 2673	Xanthomonadales_uncultured_uncultured bacterium, 1559	-
																pos	Methylomonaceae_unidentified-Methylomonaceae, 1069, 2673	Rickettsiales_SM2D12_unidentified-SM2D12, 488	-
																pos	Methylomonaceae_unidentified-Methylomonaceae, 1075, 1085, 1093, 1204, 1458, 1472, 1560, 2426, 2673, 2762, 3023, 3787, 3920, 439, 4616, 5045	Verrucomicrobiales_Verrucomicrobiaceae_uncultured, 3661, 3983, 3661, 3983, 3661, 3831, 3661, 3983, 3661, 3983, 3831, 3983, 3661, 3983, 3661, 3983, 3661, 3983, 3831, 3983	-
																pos	Methylomonaceae_unidentified-Methylomonaceae, 1075, 1085, 1093, 1204, 1472, 1560, 2170, 2305, 2426, 2762, 2788, 3023, 3787, 386, 3920, 4616, 977	Methylococcales_Methylomonaceae_Crenothrix, 11040, 313, 7527, 10832, 11040, 313, 7527, 10832, 11040, 313, 7527, 11040, 313, 7991, 10832, 11040, 313, 7527, 8095, 11040, 313, 7527, 7991, 313, 7527, 7991, 313, 7991, 10832, 11040, 7527, 7991, 10832, 313, 7527, 313, 7991	-
																pos	Methylomonaceae_unidentified-Methylomonaceae, 1075, 1085, 1093, 1204, 1472, 1560, 2426, 2762, 3023, 3787, 3920, 439	Myxococcales_Phaselicystidaceae_Phaselicystis, 1249, 3407, 1249, 3407, 1249, 3407, 1249, 3407, 1249, 3407, 1249, 3407, 1249, 3407, 1249, 3407	-
																pos	Methylomonaceae_unidentified-Methylomonaceae, 1075, 1085, 1093, 1204, 1560, 2305, 3023, 3787, 3920	Myxococcales_Sandaracinaceae_Sandaracinus, 2193	-
																pos	Methylomonaceae_unidentified-Methylomonaceae, 1075, 1085, 1093, 1204, 1560, 2426, 3023, 3787, 4616	Betaproteobacteriales_SC-I-84_unidentified-SC-I, 1189	-
																pos	Methylomonaceae_unidentified-Methylomonaceae, 1075, 1085, 1093, 1204, 1560, 2762, 3023, 3787, 3920, 439, 4616	Micavibrionales_uncultured_uncultured bacterium, 1320	-
																pos	Methylomonaceae_unidentified-Methylomonaceae, 1075, 1085, 1093, 1204, 1560, 3023, 3787, 3920, 439, 4616	metagenome_metagenome_metagenome, 5372	-
																pos	Methylomonaceae_unidentified-Methylomonaceae, 1075, 1085, 1093, 1204, 1560, 3023, 3787, 439, 5045	Betaproteobacteriales_Burkholderiaceae_Piscinibacter, 594	-
																pos	Methylomonaceae_unidentified-Methylomonaceae, 1075, 1085, 1093, 1204, 3023, 3787, 439, 4616	Myxococcales_unidentified-Myxococcales_unidentified-Myxococcales, 4202	-
																pos	Methylomonaceae_unidentified-Methylomonaceae, 1075, 1085, 1093, 1560, 3023, 3787, 3920, 439, 4616	Verrucomicrobiales_DEV007_uncultured organism, 3009	-
																pos	Methylomonaceae_unidentified-Methylomonaceae, 1075, 1085, 1204, 1472, 1560, 2170, 2305, 2426, 2673, 2762, 2788, 3023, 3662, 3787, 386, 3920, 439, 4616, 977	Verrucomicrobiales_Verrucomicrobiaceae_Prosthecobacter, 1175, 2931, 5952, 1175, 5952, 1175, 2931, 5952, 2931, 1175, 2931, 5952, 8388, 1175, 2931, 1205, 1175, 2931, 5952, 2931, 1175, 5952, 3448, 1175, 3448, 1175, 2931, 5952, 1175, 5952, 1175, 5952, 2931, 5952	-
																pos	Methylomonaceae_unidentified-Methylomonaceae, 1075, 1085, 1204, 1472, 1560, 2305, 2426, 2762, 3920	Verrucomicrobiales_Verrucomicrobiaceae_Brevifollis, 2915	-
																pos	Methylomonaceae_unidentified-Methylomonaceae, 1075, 1085, 1204, 1472, 2305, 2426, 2762, 3787, 3920, 439, 977	Methylococcales_Methylomonaceae_Methylomonas, 6272, 6569, 6272, 6569, 6272, 6569, 6272, 6569, 6272, 6569, 6272, 6569, 6272, 6569, 6272	-
																pos	Methylomonaceae_unidentified-Methylomonaceae, 1075, 1085, 1204, 1472, 2426, 2762, 3787, 3920	Rhodospirillales_Magnetospiraceae_uncultured, 6820	-
																pos	Methylomonaceae_unidentified-Methylomonaceae, 1075, 1085, 1204, 1560, 3023, 3920, 439, 4616	unidentified-KD4-96_unidentified-KD4-96_unidentified-KD4, 4384	-
																pos	Methylomonaceae_unidentified-Methylomonaceae, 1075, 1085, 1472, 1560, 3787, 3920, 439	uncultured prokaryote_uncultured prokaryote_uncultured prokaryote, 2093	-
																pos	Methylomonaceae_unidentified-Methylomonaceae, 1075, 1204, 1472, 1560, 2305, 2762, 2788, 3787, 3920, 5045	Micavibrionales_Micavibrionaceae_uncultured, 2288	-
																pos	Methylomonaceae_unidentified-Methylomonaceae, 1075, 1204, 1560, 2305, 2426, 2788, 977	Myxococcales_Archangiaceae_Anaeromyxobacter, 2358	-
																pos	Methylomonaceae_unidentified-Methylomonaceae, 1075, 1204, 2426, 2788, 3023, 3787, 439	Bdellovibrionales_Bdellovibrionaceae_OM27 clade, 3576	-
																pos	Methylomonaceae_unidentified-Methylomonaceae, 1075, 1472, 2305, 2426, 2788, 386, 3920, 977	Spirochaetales_Spirochaetaceae_Spirochaeta 2, 2846	-
																pos	Methylomonaceae_unidentified-Methylomonaceae, 1075, 1472, 2426, 2762, 2788, 977	WCHB1-41_uncultured prokaryote_uncultured prokaryote, 7608	-
																pos	Methylomonaceae_unidentified-Methylomonaceae, 1085, 1093, 1204, 1458, 1560, 3023, 3787, 3920, 439, 4616	wastewater metagenome_wastewater metagenome_wastewater metagenome, 1780	-
																pos	Methylomonaceae_unidentified-Methylomonaceae, 1085, 1093, 3023, 3787, 3920, 439, 4616	Methylococcales_Methylomonaceae_Methylomicrobium, 5422	-
																pos	Methylomonaceae_unidentified-Methylomonaceae, 1085, 1093, 3023, 3787, 3920, 439, 4616	Verrucomicrobiales_Verrucomicrobiaceae_Verrucomicrobium, 7203	-
																pos	Methylomonaceae_unidentified-Methylomonaceae, 1085, 1204, 1472, 1560, 2762, 3787, 3920, 977	PB19_unidentified-PB19_unidentified-PB19, 2739	-
																pos	Methylomonaceae_unidentified-Methylomonaceae, 1093, 1458, 2673	Elev-16S-573_uncultured soil bacterium_uncultured soil bacterium, 2927	-
																pos	Methylomonaceae_unidentified-Methylomonaceae, 1472, 2170, 2305, 2426, 2762, 2788, 3662, 977	Betaproteobacteriales_Methylophilaceae_MM2, 1913, 6036, 1913, 6036, 1913	-
																pos	Methylomonaceae_unidentified-Methylomonaceae, 1472, 2426, 2762, 3196, 977	Obscuribacterales_uncultured bacterium_uncultured bacterium, 7190, 3327, 7190	-
																pos	Methylomonaceae_unidentified-Methylomonaceae, 1472, 2762	Candidatus Peribacteria_metagenome_metagenome, 5167	-
																pos	Methylomonaceae_unidentified-Methylomonaceae, 1472, 3662, 977	Bdellovibrionales_Bdellovibrionaceae_Bdellovibrio, 2090, 8952, 2090	-
																pos	Methylomonaceae_unidentified-Methylomonaceae, 2170	Methylococcales_Methylomonaceae_Methylovulum, 7719	-
																pos	Methylomonaceae_unidentified-Methylomonaceae, 2170	Rhizobiales_Beijerinckiaceae_unidentified-Beijerinckiaceae, 5930	-
																pos	Methylomonaceae_unidentified-Methylomonaceae, 2673	Verrucomicrobiales_Verrucomicrobiaceae_Roseimicrobium, 4329, 4662	-
																pos	Methylomonaceae_unidentified-Methylomonaceae, 3196	Oligoflexales_0319-6G20_unidentified-0319-6G20, 6391	-
																pos	Methylomonaceae_unidentified-Methylomonaceae, 3662	Verrucomicrobiales_Verrucomicrobiaceae_unidentified-Verrucomicrobiaceae, 6444	-
																pos	Methylomonaceae_unidentified-Methylomonaceae, 3662, 386, 977	Rickettsiales_SM2D12_uncultured bacterium, 1395	-
																pos	Methylomonaceae_unidentified-Methylomonaceae, 386	Rhodospirillales_uncultured_unidentified-uncultured, 1057	-
																pos	Methylomonaceae_unidentified-Methylomonaceae, 4083	Opitutales_Opitutaceae_Lacunisphaera, 6026	-
																neg	Beijerinckiaceae_Methylocystis, 241	Acidiferrobacterales_Acidiferrobacteraceae_Sulfurifustis, 784, 396	-
																neg	Beijerinckiaceae_Methylocystis, 241	Arenicellales_Arenicellaceae_uncultured, 2343	-
																neg	Beijerinckiaceae_Methylocystis, 241	Betaproteobacteriales_Gallionellaceae_Gallionella, 1873	-
																neg	Beijerinckiaceae_Methylocystis, 241	Betaproteobacteriales_Rhodocyclaceae_unidentified-Rhodocyclaceae, 1879	-
																neg	Beijerinckiaceae_Methylocystis, 241	uncultured soil bacterium_uncultured soil bacterium_uncultured soil bacterium, 832	-
																neg	Beijerinckiaceae_Methylocystis, 241	unidentified-KD4-96_unidentified-KD4-96_unidentified-KD4, 4425	-
																neg	Beijerinckiaceae_Methylocystis, 241	Verrucomicrobiales_Verrucomicrobiaceae_Verrucomicrobium, 7203	-
																neg	Beijerinckiaceae_Methylocystis, 241, 404	Betaproteobacteriales_Burkholderiaceae_unidentified-Burkholderiaceae, 321	-
																neg	Beijerinckiaceae_Methylocystis, 241, 404	Betaproteobacteriales_Rhodocyclaceae_Denitratisoma, 131	-
																neg	Beijerinckiaceae_Methylocystis, 241, 404, 51	Myxococcales_Archangiaceae_Anaeromyxobacter, 1555	-
																neg	Beijerinckiaceae_Methylocystis, 241, 404, 51	NB1-j_uncultured prokaryote_uncultured prokaryote, 2071	-
																neg	Beijerinckiaceae_Methylocystis, 241, 51	Cellvibrionales_Halieaceae_OM60(NOR5) clade, 1243	-
																neg	Beijerinckiaceae_Methylocystis, 404	Myxococcales_Sandaracinaceae_uncultured, 3477, 1631, 78	-
																neg	Beijerinckiaceae_Methylocystis, 404	Steroidobacterales_Steroidobacteraceae_uncultured, 4205	-
																neg	Beijerinckiaceae_Methylocystis, 404	uncultured prokaryote_uncultured prokaryote_uncultured prokaryote, 1193, 719	-
																neg	Beijerinckiaceae_Methylocystis, 51	Betaproteobacteriales_Hydrogenophilaceae_Thiobacillus, 312	-
																neg	Beijerinckiaceae_Methylocystis, 51	SBR1031_A4b_unidentified-A4b, 4290	-
																neg	Beijerinckiaceae_unidentified-Beijerinckiaceae, 2016	Pedosphaerales_Pedosphaeraceae_uncultured verrucomicrobium DEV114, 6823	-
																neg	Methylococcaceae_Candidatus Methylospira, 571	Anaerolineales_Anaerolineaceae_uncultured, 2576	-
																neg	Methylococcaceae_Candidatus Methylospira, 571	Betaproteobacteriales_Rhodocyclaceae_unidentified-Rhodocyclaceae, 668, 98	-
																neg	Methylococcaceae_Candidatus Methylospira, 571	uncultured bacterium_uncultured bacterium_uncultured bacterium, 938	-
																neg	Methylococcaceae_Candidatus Methylospira, 571	Verrucomicrobiales_Verrucomicrobiaceae_uncultured, 3983	-
																neg	Methylococcaceae_Candidatus Methylospira, 864	Betaproteobacteriales_Burkholderiaceae_unidentified-Burkholderiaceae, 3037	-
																neg	Methylococcaceae_Candidatus Methylospira, 864	Cellvibrionales_Halieaceae_OM60(NOR5) clade, 198	-
																neg	Methylococcaceae_Candidatus Methylospira, 864	Gammaproteobacteria Incertae Sedis_Unknown Family_uncultured, 448	-
																neg	Methylococcaceae_Candidatus Methylospira, 864	Myxococcales_Sandaracinaceae_uncultured, 78	-
																neg	Methylococcaceae_Candidatus Methylospira, 864	NB1-j_uncultured proteobacterium_uncultured proteobacterium, 745	-
																neg	Methylococcaceae_Candidatus Methylospira, 864	Steroidobacterales_Woeseiaceae_Woeseia, 1558	-
																neg	Methylococcaceae_Candidatus Methylospira, 864	uncultured soil bacterium_uncultured soil bacterium_uncultured soil bacterium, 832	-
																neg	Methylococcaceae_Candidatus Methylospira, 864	unidentified-Actinobacteria_unidentified-Actinobacteria_unidentified-Actinobacteria, 625	-
																neg	Methylococcaceae_unidentified-Methylococcaceae, 1910	Bacteroidales_Bacteroidetes vadinHA17_uncultured soil bacterium, 681	-
																neg	Methylococcaceae_unidentified-Methylococcaceae, 2006	uncultured_uncultured Nitrospirae bacterium_uncultured Nitrospirae bacterium, 1942	-
																neg	Methylomonaceae_Crenothrix, 1045, 1777, 3036, 323, 3344, 382, 4043, 936	uncultured soil bacterium_uncultured soil bacterium_uncultured soil bacterium, 106, 832, 106, 832, 106	-
																neg	Methylomonaceae_Crenothrix, 1045, 2513, 3344, 3880	unidentified-Actinobacteria_unidentified-Actinobacteria_unidentified-Actinobacteria, 625	-
																neg	Methylomonaceae_Crenothrix, 1045, 3603	Betaproteobacteriales_Burkholderiaceae_Piscinibacter, 895	-
																neg	Methylomonaceae_Crenothrix, 1045, 3880	Myxococcales_Archangiaceae_Anaeromyxobacter, 1555, 3021	-
																neg	Methylomonaceae_Crenothrix, 1045, 936	Micrococcales_Intrasporangiaceae_unidentified-Intrasporangiaceae, 773	-
																neg	Methylomonaceae_Crenothrix, 1777	Corynebacteriales_Mycobacteriaceae_Mycobacterium, 7209	-
																neg	Methylomonaceae_Crenothrix, 1777, 2053, 3142, 323, 3603, 3880, 4043, 712	Myxococcales_Sandaracinaceae_uncultured, 78, 2425, 1631, 78	-
																neg	Methylomonaceae_Crenothrix, 1777, 2053, 323, 382, 3880, 4043, 712	Betaproteobacteriales_Rhodocyclaceae_Denitratisoma, 131	-
																neg	Methylomonaceae_Crenothrix, 1777, 323, 382	Rhizobiales_Xanthobacteraceae_uncultured, 6622, 4424, 2526	-
																neg	Methylomonaceae_Crenothrix, 1777, 936	Rhizobiales_Xanthobacteraceae_Pseudolabrys, 2681	-
																neg	Methylomonaceae_Crenothrix, 2053	Nitrospirales_Nitrospiraceae_Nitrospira, 2615	-
																neg	Methylomonaceae_Crenothrix, 2053, 2513, 3036, 3142, 3880, 712	Myxococcales_BIrii41_uncultured bacterium, 2355	-
																neg	Methylomonaceae_Crenothrix, 2053, 3036, 3603, 3880	Rhizobiales_Beijerinckiaceae_alphaI cluster, 1290	-
																neg	Methylomonaceae_Crenothrix, 2053, 323, 3880, 4043	Betaproteobacteriales_Rhodocyclaceae_unidentified-Rhodocyclaceae, 635, 1879, 635, 185, 74, 185	-
																neg	Methylomonaceae_Crenothrix, 2513	Betaproteobacteriales_Nitrosomonadaceae_MND1, 885	-
																neg	Methylomonaceae_Crenothrix, 2513	Cytophagales_Microscillaceae_Chryseolinea, 355	-
																neg	Methylomonaceae_Crenothrix, 2513	Cytophagales_Microscillaceae_OLB12, 794	-
																neg	Methylomonaceae_Crenothrix, 2513	Microtrichales_Iamiaceae_Iamia, 1563	-
																neg	Methylomonaceae_Crenothrix, 2513, 3142	Betaproteobacteriales_Sulfuricellaceae_Sulfuricella, 827	-
																neg	Methylomonaceae_Crenothrix, 2513, 3344, 3603, 4007, 936	Gammaproteobacteria Incertae Sedis_Unknown Family_uncultured, 617, 448	-
																neg	Methylomonaceae_Crenothrix, 2513, 4007	Betaproteobacteriales_Burkholderiaceae_uncultured, 624, 925	-
																neg	Methylomonaceae_Crenothrix, 3036, 4043	unidentified-Subgroup 17_unidentified-Subgroup 17_unidentified-Subgroup 17, 1344, 1821	-
																neg	Methylomonaceae_Crenothrix, 3142	Gaiellales_uncultured_uncultured delta proteobacterium, 821	-
																neg	Methylomonaceae_Crenothrix, 3142, 382, 4043	Anaerolineales_Anaerolineaceae_Anaerolinea, 2496, 2185	-
																neg	Methylomonaceae_Crenothrix, 323	Betaproteobacteriales_Gallionellaceae_Sideroxydans, 555	-
																neg	Methylomonaceae_Crenothrix, 323	Betaproteobacteriales_Nitrosomonadaceae_Ellin6067, 7715	-
																neg	Methylomonaceae_Crenothrix, 323	Desulfuromonadales_Geobacteraceae_Geothermobacter, 291	-
																neg	Methylomonaceae_Crenothrix, 323	metagenome_metagenome_metagenome, 334	-
																neg	Methylomonaceae_Crenothrix, 323	Rhizobiales_Rhizobiaceae_unidentified-Rhizobiaceae, 1890	-
																neg	Methylomonaceae_Crenothrix, 323	SBR1031_A4b_unidentified-A4b, 4290	-
																neg	Methylomonaceae_Crenothrix, 323, 382	Betaproteobacteriales_Sulfuricellaceae_Ferritrophicum, 1630	-
																neg	Methylomonaceae_Crenothrix, 323, 382	Betaproteobacteriales_TRA3-20_unidentified-TRA3-20, 887	-
																neg	Methylomonaceae_Crenothrix, 323, 382	Solibacterales_Solibacteraceae (Subgroup 3)_Bryobacter, 1479	-
																neg	Methylomonaceae_Crenothrix, 323, 382, 3880, 4043	uncultured prokaryote_uncultured prokaryote_uncultured prokaryote, 719, 1193, 719	-
																neg	Methylomonaceae_Crenothrix, 323, 382, 3880, 712	Betaproteobacteriales_Hydrogenophilaceae_Thiobacillus, 1669, 312	-
																neg	Methylomonaceae_Crenothrix, 323, 382, 4043	Cellvibrionales_Halieaceae_OM60(NOR5) clade, 1243	-
																neg	Methylomonaceae_Crenothrix, 323, 3880	Steroidobacterales_Steroidobacteraceae_uncultured, 420	-
																neg	Methylomonaceae_Crenothrix, 323, 3880, 4043, 712	Acidiferrobacterales_Acidiferrobacteraceae_Sulfurifustis, 12405, 396	-
																neg	Methylomonaceae_Crenothrix, 323, 4043	Desulfobacterales_Desulfobulbaceae_[Desulfobacterium] catecholicum group, 2239	-
																neg	Methylomonaceae_Crenothrix, 323, 4043	Myxococcales_BIrii41_uncultured soil bacterium, 4558	-
																neg	Methylomonaceae_Crenothrix, 323, 4043	unidentified-Subgroup 6_unidentified-Subgroup 6_unidentified-Subgroup 6, 2180, 2550	-
																neg	Methylomonaceae_Crenothrix, 3409	Rhizobiales_Rhizobiales Incertae Sedis_uncultured, 911	-
																neg	Methylomonaceae_Crenothrix, 382	Betaproteobacteriales_Nitrosomonadaceae_GOUTA6, 737	-
																neg	Methylomonaceae_Crenothrix, 382	Frankiales_Cryptosporangiaceae_Fodinicola, 641	-
																neg	Methylomonaceae_Crenothrix, 382	Micrococcales_Microbacteriaceae_unidentified-Microbacteriaceae, 1084	-
																neg	Methylomonaceae_Crenothrix, 382, 4043	unidentified-KD4-96_unidentified-KD4-96_unidentified-KD4, 4425	-
																neg	Methylomonaceae_Crenothrix, 3880	NB1-j_unidentified-NB1-j_unidentified-NB1-j, 736	-
																neg	Methylomonaceae_Crenothrix, 3880	Steroidobacterales_Steroidobacteraceae_Steroidobacter, 13790	-
																neg	Methylomonaceae_Crenothrix, 3880, 4043	uncultured sludge bacterium H3_uncultured sludge bacterium H3_uncultured sludge bacterium H3, 1227	-
																neg	Methylomonaceae_Crenothrix, 3945	Sphingomonadales_Sphingomonadaceae_Sphingomonas, 3982	-
																neg	Methylomonaceae_Crenothrix, 4007	Betaproteobacteriales_Burkholderiaceae_unidentified-Burkholderiaceae, 3408, 6747	-
																neg	Methylomonaceae_Crenothrix, 4007	Dongiales_Dongiaceae_Dongia, 2094	-
																neg	Methylomonaceae_Crenothrix, 4007	Gaiellales_Gaiellaceae_Gaiella, 523	-
																neg	Methylomonaceae_Crenothrix, 4007	Rhizobiales_Methyloligellaceae_uncultured, 461	-
																neg	Methylomonaceae_Crenothrix, 4007	uncultured bacterium_uncultured bacterium_uncultured bacterium, 2169	-
																neg	Methylomonaceae_Crenothrix, 4043	Betaproteobacteriales_Rhodocyclaceae_Propionivibrio, 5530	-
																neg	Methylomonaceae_Crenothrix, 4043	Desulfobacterales_Desulfobacteraceae_Desulfobacula, 10460	-
																neg	Methylomonaceae_Crenothrix, 4043	Gammaproteobacteria Incertae Sedis_Unknown Family_uncultured, 617	-
																neg	Methylomonaceae_Crenothrix, 4043	NB1-j_uncultured prokaryote_uncultured prokaryote, 2071	-
																neg	Methylomonaceae_Crenothrix, 712	Desulfuromonadales_Geobacteraceae_Geobacter, 4530	-
																neg	Methylomonaceae_Crenothrix, 712	Sphingomonadales_Sphingomonadaceae_Novosphingobium, 3528	-
																neg	Methylomonaceae_Crenothrix, 712	Xanthomonadales_Xanthomonadaceae_Arenimonas, 1287	-
																neg	Methylomonaceae_Methylobacter, 3660	Acidiferrobacterales_Acidiferrobacteraceae_Sulfurifustis, 396	-
																neg	Methylomonaceae_Methylobacter, 3660	Anaerolineales_Anaerolineaceae_Anaerolinea, 2496	-
																neg	Methylomonaceae_Methylobacter, 3660	Betaproteobacteriales_Burkholderiaceae_Rhizobacter, 2249	-
																neg	Methylomonaceae_Methylobacter, 3660	Betaproteobacteriales_Rhodocyclaceae_Denitratisoma, 131	-
																neg	Methylomonaceae_Methylobacter, 3660	Betaproteobacteriales_Rhodocyclaceae_unidentified-Rhodocyclaceae, 74, 1276	-
																neg	Methylomonaceae_Methylobacter, 3660	Desulfuromonadales_Geobacteraceae_Geothermobacter, 291	-
																neg	Methylomonaceae_Methylobacter, 3660	Myxococcales_Archangiaceae_Anaeromyxobacter, 3021	-
																neg	Methylomonaceae_Methylobacter, 3660	Myxococcales_Sandaracinaceae_uncultured, 2425, 1631, 78	-
																neg	Methylomonaceae_Methylobacter, 3660	Nitrospirales_Nitrospiraceae_Nitrospira, 1390	-
																neg	Methylomonaceae_Methylobacter, 3660	Rhizobiales_Xanthobacteraceae_uncultured, 2526	-
																neg	Methylomonaceae_Methylobacter, 3660	Sphingomonadales_Sphingomonadaceae_Novosphingobium, 3528	-
																neg	Methylomonaceae_Methylobacter, 3660	Thermoanaerobaculales_Thermoanaerobaculaceae_Subgroup 10, 2778	-
																neg	Methylomonaceae_Methylobacter, 6573	Rhizobiales_A0839_uncultured bacterium, 4901	-
																neg	Methylomonaceae_Methylobacter, 6573	Rhizobiales_Hyphomicrobiaceae_Hyphomicrobium, 1477	-
																neg	Methylomonaceae_Methylobacter, 6573	Rhizobiales_Methyloligellaceae_uncultured, 461	-
																neg	Methylomonaceae_Methylobacter, 6573	Rhizobiales_Rhizobiales Incertae Sedis_uncultured, 911	-
																neg	Methylomonaceae_Methyloglobulus, 2222	Betaproteobacteriales_Nitrosomonadaceae_IS-44, 2319	-
																neg	Methylomonaceae_Methyloglobulus, 2222	Gammaproteobacteria Incertae Sedis_Unknown Family_uncultured, 448	-
																neg	Methylomonaceae_Methyloglobulus, 2222, 6336	Betaproteobacteriales_Nitrosomonadaceae_Ellin6067, 1590	-
																neg	Methylomonaceae_Methyloglobulus, 2222, 6336	Cytophagales_Microscillaceae_Chryseolinea, 355	-
																neg	Methylomonaceae_Methyloglobulus, 2222, 6336	uncultured soil bacterium_uncultured soil bacterium_uncultured soil bacterium, 832	-
																neg	Methylomonaceae_Methyloglobulus, 2433	Betaproteobacteriales_Hydrogenophilaceae_Thiobacillus, 312	-
																neg	Methylomonaceae_Methyloglobulus, 2433	Betaproteobacteriales_Rhodocyclaceae_unidentified-Rhodocyclaceae, 185	-
																neg	Methylomonaceae_Methyloglobulus, 2433	Cellvibrionales_Halieaceae_OM60(NOR5) clade, 1243	-
																neg	Methylomonaceae_Methyloglobulus, 2433	Myxococcales_P3OB-42_metagenome, 734	-
																neg	Methylomonaceae_Methyloglobulus, 2433	Myxococcales_Sandaracinaceae_uncultured, 78	-
																neg	Methylomonaceae_Methyloglobulus, 2433	Rhizobiales_Hyphomicrobiaceae_Pedomicrobium, 8003	-
																neg	Methylomonaceae_Methyloglobulus, 2433	Solibacterales_Solibacteraceae (Subgroup 3)_Bryobacter, 1479	-
																neg	Methylomonaceae_Methyloglobulus, 2433	Syntrophobacterales_Syntrophaceae_Desulfomonile, 1153	-
																neg	Methylomonaceae_Methyloglobulus, 2433, 6336	Acidiferrobacterales_Acidiferrobacteraceae_Sulfurifustis, 396	-
																neg	Methylomonaceae_Methyloglobulus, 6336	MBMPE27_uncultured bacterium_uncultured bacterium, 1471	-
																neg	Methylomonaceae_Methyloglobulus, 6336	Nitrospirales_Nitrospiraceae_Nitrospira, 1390	-
																neg	Methylomonaceae_Methyloglobulus, 6336	Rhizobiales_Beijerinckiaceae_alphaI cluster, 1290	-
																neg	Methylomonaceae_Methyloglobulus, 6336	unidentified-Actinobacteria_unidentified-Actinobacteria_unidentified-Actinobacteria, 625	-
																neg	Methylomonaceae_Methylomicrobium, 5046	Anaerolineales_Anaerolineaceae_Anaerolinea, 2185	-
																neg	Methylomonaceae_Methylomicrobium, 5046	Betaproteobacteriales_Hydrogenophilaceae_Thiobacillus, 312	-
																neg	Methylomonaceae_Methylomicrobium, 5046	Betaproteobacteriales_Rhodocyclaceae_Denitratisoma, 131	-
																neg	Methylomonaceae_Methylomicrobium, 5046	Desulfuromonadales_MA-28-I98C_uncultured bacterium, 1822	-
																neg	Methylomonaceae_Methylomicrobium, 5046	Myxococcales_Archangiaceae_Anaeromyxobacter, 3021	-
																neg	Methylomonaceae_Methylomicrobium, 5046	Myxococcales_Sandaracinaceae_uncultured, 78	-
																neg	Methylomonaceae_Methylomicrobium, 5046	NB1-j_uncultured prokaryote_uncultured prokaryote, 2071	-
																neg	Methylomonaceae_Methylomicrobium, 5046	Rhizobiales_Beijerinckiaceae_alphaI cluster, 1290	-
																neg	Methylomonaceae_Methylomicrobium, 5046	Rhizobiales_Xanthobacteraceae_uncultured, 2526	-
																neg	Methylomonaceae_Methylomicrobium, 5046	Solibacterales_Solibacteraceae (Subgroup 3)_Bryobacter, 1479	-
																neg	Methylomonaceae_Methylomicrobium, 5046	unidentified-Subgroup 17_unidentified-Subgroup 17_unidentified-Subgroup 17, 8482	-
																neg	Methylomonaceae_Methylomicrobium, 5046	unidentified-Subgroup 6_unidentified-Subgroup 6_unidentified-Subgroup 6, 2550	-
																neg	Methylomonaceae_Methylomonas, 1454	Myxococcales_Sandaracinaceae_uncultured, 1631, 78	-
																neg	Methylomonaceae_Methylomonas, 1515	Betaproteobacteriales_B1-7BS_uncultured bacterium, 570	-
																neg	Methylomonaceae_Methylomonas, 1515	Myxococcales_BIrii41_uncultured bacterium, 2355	-
																neg	Methylomonaceae_Methylomonas, 1515	Pedosphaerales_Pedosphaeraceae_unidentified-Pedosphaeraceae, 423	-
																neg	Methylomonaceae_Methylomonas, 1515, 1730, 672	Acidiferrobacterales_Acidiferrobacteraceae_Sulfurifustis, 396	-
																neg	Methylomonaceae_Methylomonas, 1515, 1730, 672	unidentified-Subgroup 17_unidentified-Subgroup 17_unidentified-Subgroup 17, 1821	-
																neg	Methylomonaceae_Methylomonas, 1515, 672	Myxococcales_Haliangiaceae_Haliangium, 974	-
																neg	Methylomonaceae_Methylomonas, 1515, 672	Rhizobiales_Xanthobacteraceae_uncultured, 1218, 2526	-
																neg	Methylomonaceae_Methylomonas, 1730, 4006, 4137, 4714	Cytophagales_Microscillaceae_Chryseolinea, 355	-
																neg	Methylomonaceae_Methylomonas, 1730, 4137, 672	unidentified-Actinobacteria_unidentified-Actinobacteria_unidentified-Actinobacteria, 625	-
																neg	Methylomonaceae_Methylomonas, 1730, 4774, 672	Rhizobiales_Beijerinckiaceae_alphaI cluster, 1290	-
																neg	Methylomonaceae_Methylomonas, 1957, 4006, 4137, 4774, 672	Gemmatimonadales_Gemmatimonadaceae_uncultured, 3602, 159	-
																neg	Methylomonaceae_Methylomonas, 1957, 672	Betaproteobacteriales_Nitrosomonadaceae_Ellin6067, 1590	-
																neg	Methylomonaceae_Methylomonas, 2531	DS-100_unidentified-DS-100_unidentified-DS-100, 3626	-
																neg	Methylomonaceae_Methylomonas, 2531	Rhizobiales_Hyphomicrobiaceae_Hyphomicrobium, 1477	-
																neg	Methylomonaceae_Methylomonas, 2531	Rhizobiales_Hyphomicrobiaceae_uncultured bacterium, 3532	-
																neg	Methylomonaceae_Methylomonas, 2531	Rhizobiales_Rhizobiales Incertae Sedis_uncultured, 1387, 911, 997	-
																neg	Methylomonaceae_Methylomonas, 2531	uncultured_uncultured soil bacterium_uncultured soil bacterium, 850	-
																neg	Methylomonaceae_Methylomonas, 2531, 4668	Rhizobiales_Methyloligellaceae_uncultured, 461	-
																neg	Methylomonaceae_Methylomonas, 2531, 4668	Sphingomonadales_Sphingomonadaceae_Sphingomonas, 3982	-
																neg	Methylomonaceae_Methylomonas, 4006	Chitinophagales_Saprospiraceae_uncultured, 4773	-
																neg	Methylomonaceae_Methylomonas, 4006	Cytophagales_Microscillaceae_OLB12, 794	-
																neg	Methylomonaceae_Methylomonas, 4006	Gammaproteobacteria Incertae Sedis_Unknown Family_uncultured, 448	-
																neg	Methylomonaceae_Methylomonas, 4006	Microtrichales_Iamiaceae_Iamia, 1563	-
																neg	Methylomonaceae_Methylomonas, 4006, 4137	Rhodobacterales_Rhodobacteraceae_Rhodobacter, 710	-
																neg	Methylomonaceae_Methylomonas, 4006, 4714, 672	Betaproteobacteriales_Gallionellaceae_unidentified-Gallionellaceae, 1774	-
																neg	Methylomonaceae_Methylomonas, 4137	Rhizobiales_Beijerinckiaceae_Methylocystis, 637	-
																neg	Methylomonaceae_Methylomonas, 4137, 4668, 4774	uncultured bacterium_uncultured bacterium_uncultured bacterium, 2169	-
																neg	Methylomonaceae_Methylomonas, 4137, 4714	Rhizobiales_Rhizobiales Incertae Sedis_Bauldia, 2432	-
																neg	Methylomonaceae_Methylomonas, 4137, 4714	Steroidobacterales_Steroidobacteraceae_uncultured, 227	-
																neg	Methylomonaceae_Methylomonas, 4137, 4774	Betaproteobacteriales_Nitrosomonadaceae_IS-44, 3274, 2319	-
																neg	Methylomonaceae_Methylomonas, 4668	Nitrospirales_Nitrospiraceae_Nitrospira, 1390	-
																neg	Methylomonaceae_Methylomonas, 4668	Rhizobiales_A0839_uncultured bacterium, 4901	-
																neg	Methylomonaceae_Methylomonas, 4668	Rhizobiales_Rhizobiaceae_unidentified-Rhizobiaceae, 1761	-
																neg	Methylomonaceae_Methylomonas, 4714	Betaproteobacteriales_Burkholderiaceae_Piscinibacter, 895	-
																neg	Methylomonaceae_Methylomonas, 4714, 4774	Betaproteobacteriales_Nitrosomonadaceae_MND1, 1104, 885, 328	-
																neg	Methylomonaceae_Methylomonas, 4714, 4774, 672	Micrococcales_Intrasporangiaceae_unidentified-Intrasporangiaceae, 773	-
																neg	Methylomonaceae_Methylomonas, 4774	Rhizobiales_Xanthobacteraceae_Pseudolabrys, 2681	-
																neg	Methylomonaceae_Methylomonas, 672	Thermoanaerobaculales_Thermoanaerobaculaceae_Subgroup 10, 1160	-
																neg	Methylomonaceae_Methylomonas, 672	uncultured soil bacterium_uncultured soil bacterium_uncultured soil bacterium, 832	-
																neg	Methylomonaceae_Methylosarcina, 3704	Acidiferrobacterales_Acidiferrobacteraceae_Sulfurifustis, 396	-
																neg	Methylomonaceae_Methylosarcina, 3704	Anaerolineales_Anaerolineaceae_Anaerolinea, 2496	-
																neg	Methylomonaceae_Methylosarcina, 3704	Betaproteobacteriales_Rhodocyclaceae_Denitratisoma, 131	-
																neg	Methylomonaceae_Methylosarcina, 3704	Betaproteobacteriales_Rhodocyclaceae_unidentified-Rhodocyclaceae, 185, 74	-
																neg	Methylomonaceae_Methylosarcina, 3704	Betaproteobacteriales_Sulfuricellaceae_Ferritrophicum, 1630	-
																neg	Methylomonaceae_Methylosarcina, 3704	Cellvibrionales_Halieaceae_OM60(NOR5) clade, 1243	-
																neg	Methylomonaceae_Methylosarcina, 3704	Desulfobacterales_Desulfobulbaceae_[Desulfobacterium] catecholicum group, 2239	-
																neg	Methylomonaceae_Methylosarcina, 3704	Myxococcales_Archangiaceae_Anaeromyxobacter, 1555	-
																neg	Methylomonaceae_Methylosarcina, 3704	Myxococcales_P3OB-42_metagenome, 734	-
																neg	Methylomonaceae_Methylosarcina, 3704	Myxococcales_Sandaracinaceae_uncultured, 78	-
																neg	Methylomonaceae_Methylosarcina, 3704	Nitrospirales_Nitrospiraceae_Nitrospira, 1383	-
																neg	Methylomonaceae_Methylosarcina, 3704	Rhizobiales_Beijerinckiaceae_Methylocystis, 637	-
																neg	Methylomonaceae_Methylosarcina, 3704	Steroidobacterales_Steroidobacteraceae_uncultured, 4205	-
																neg	Methylomonaceae_Methylosarcina, 3704	uncultured soil bacterium_uncultured soil bacterium_uncultured soil bacterium, 106	-
																neg	Methylomonaceae_Methylovulum, 1585, 1598, 500	Rhizobiales_Beijerinckiaceae_alphaI cluster, 1290	-
																neg	Methylomonaceae_Methylovulum, 1585, 2107, 2203, 3126, 500	Steroidobacterales_Woeseiaceae_Woeseia, 1558	-
																neg	Methylomonaceae_Methylovulum, 1585, 2107, 3126, 500, 919	unidentified-Subgroup 17_unidentified-Subgroup 17_unidentified-Subgroup 17, 8482	-
																neg	Methylomonaceae_Methylovulum, 1585, 2187, 500, 801, 919	Betaproteobacteriales_Sulfuricellaceae_Ferritrophicum, 1630	-
																neg	Methylomonaceae_Methylovulum, 1585, 2203, 3126	Betaproteobacteriales_Nitrosomonadaceae_GOUTA6, 737	-
																neg	Methylomonaceae_Methylovulum, 1585, 3126, 500	DS-100_unidentified-DS-100_unidentified-DS-100, 3626	-
																neg	Methylomonaceae_Methylovulum, 1585, 3921	uncultured bacterium_uncultured bacterium_uncultured bacterium, 938	-
																neg	Methylomonaceae_Methylovulum, 1598	NB1-j_uncultured proteobacterium_uncultured proteobacterium, 745	-
																neg	Methylomonaceae_Methylovulum, 1598	uncultured sludge bacterium H3_uncultured sludge bacterium H3_uncultured sludge bacterium H3, 1227	-
																neg	Methylomonaceae_Methylovulum, 1598, 2107	Myxococcales_BIrii41_uncultured soil bacterium, 4558	-
																neg	Methylomonaceae_Methylovulum, 1598, 2107, 3126, 482, 801, 919	NB1-j_uncultured prokaryote_uncultured prokaryote, 2071	-
																neg	Methylomonaceae_Methylovulum, 1598, 2187, 3126, 801, 919	SBR1031_A4b_unidentified-A4b, 4290	-
																neg	Methylomonaceae_Methylovulum, 1598, 3126, 801	Dongiales_Dongiaceae_Dongia, 2094	-
																neg	Methylomonaceae_Methylovulum, 2107, 2187, 919	Solirubrobacterales_67-14_uncultured soil bacterium, 1607	-
																neg	Methylomonaceae_Methylovulum, 2107, 500	Betaproteobacteriales_Burkholderiaceae_Rhizobacter, 2249	-
																neg	Methylomonaceae_Methylovulum, 2187	Betaproteobacteriales_Nitrosomonadaceae_Ellin6067, 403, 1590	-
																neg	Methylomonaceae_Methylovulum, 2187	Betaproteobacteriales_Rhodocyclaceae_unidentified-Rhodocyclaceae, 185, 74, 1879, 98, 74, 668	-
																neg	Methylomonaceae_Methylovulum, 2187	Betaproteobacteriales_TRA3-20_unidentified-TRA3-20, 2269	-
																neg	Methylomonaceae_Methylovulum, 2187	Desulfobacterales_Desulfobacteraceae_Desulfobacula, 10460	-
																neg	Methylomonaceae_Methylovulum, 2187	Myxococcales_BIrii41_uncultured bacterium, 2355	-
																neg	Methylomonaceae_Methylovulum, 2187	Steroidobacterales_Steroidobacteraceae_uncultured, 227, 4205, 227, 4205	-
																neg	Methylomonaceae_Methylovulum, 2187	unidentified-Subgroup 6_unidentified-Subgroup 6_unidentified-Subgroup 6, 3979, 2550, 2180, 2550	-
																neg	Methylomonaceae_Methylovulum, 2187, 2203, 482, 801, 919	Betaproteobacteriales_SC-I-84_unidentified-SC-I, 310	-
																neg	Methylomonaceae_Methylovulum, 2187, 2203, 919	uncultured soil bacterium_uncultured soil bacterium_uncultured soil bacterium, 832, 106, 832	-
																neg	Methylomonaceae_Methylovulum, 2187, 801, 919	Betaproteobacteriales_Rhodocyclaceae_Propionivibrio, 5530	-
																neg	Methylomonaceae_Methylovulum, 2187, 919	Betaproteobacteriales_Burkholderiaceae_unidentified-Burkholderiaceae, 3408, 321, 1919	-
																neg	Methylomonaceae_Methylovulum, 2187, 919	Betaproteobacteriales_Hydrogenophilaceae_uncultured, 764	-
																neg	Methylomonaceae_Methylovulum, 2187, 919	Desulfuromonadales_Geobacteraceae_Geothermobacter, 291	-
																neg	Methylomonaceae_Methylovulum, 2187, 919	Micrococcales_Intrasporangiaceae_unidentified-Intrasporangiaceae, 773	-
																neg	Methylomonaceae_Methylovulum, 2187, 919	Nitrospirales_Nitrospiraceae_Nitrospira, 2615, 1390	-
																neg	Methylomonaceae_Methylovulum, 2187, 919	unidentified-Actinobacteria_unidentified-Actinobacteria_unidentified-Actinobacteria, 625	-
																neg	Methylomonaceae_Methylovulum, 2203	Bacteroidales_Bacteroidetes vadinHA17_uncultured soil bacterium, 681	-
																neg	Methylomonaceae_Methylovulum, 2203	Betaproteobacteriales_Nitrosomonadaceae_IS-44, 2319	-
																neg	Methylomonaceae_Methylovulum, 2203	Caldilineales_Caldilineaceae_uncultured, 1070	-
																neg	Methylomonaceae_Methylovulum, 2203	CCM19a_uncultured soil bacterium_uncultured soil bacterium, 477	-
																neg	Methylomonaceae_Methylovulum, 2203	Gaiellales_Gaiellaceae_Gaiella, 2253	-
																neg	Methylomonaceae_Methylovulum, 2203	Gaiellales_uncultured_metagenome, 2032	-
																neg	Methylomonaceae_Methylovulum, 2203	Gaiellales_uncultured_unidentified-uncultured, 4040	-
																neg	Methylomonaceae_Methylovulum, 2203	Gammaproteobacteria Incertae Sedis_Unknown Family_uncultured, 448, 1055	-
																neg	Methylomonaceae_Methylovulum, 2203	Myxococcales_Haliangiaceae_Haliangium, 974	-
																neg	Methylomonaceae_Methylovulum, 2203	Rhizobiales_Xanthobacteraceae_uncultured, 6622, 1218, 2526, 1218, 2526	-
																neg	Methylomonaceae_Methylovulum, 2203	Rhodospirillales_uncultured_unidentified-uncultured, 9250	-
																neg	Methylomonaceae_Methylovulum, 2203	Steroidobacterales_Steroidobacteraceae_Steroidobacter, 13790	-
																neg	Methylomonaceae_Methylovulum, 2203, 482	Desulfobacterales_Desulfobulbaceae_[Desulfobacterium] catecholicum group, 2239	-
																neg	Methylomonaceae_Methylovulum, 2203, 482	R7C24_metagenome_metagenome, 1710	-
																neg	Methylomonaceae_Methylovulum, 3126	unidentified-Subgroup 18_unidentified-Subgroup 18_unidentified-Subgroup 18, 4615	-
																neg	Methylomonaceae_Methylovulum, 3786	Acidiferrobacterales_Acidiferrobacteraceae_Sulfurifustis, 12405, 96	-
																neg	Methylomonaceae_Methylovulum, 3786	Cytophagales_Microscillaceae_Chryseolinea, 355	-
																neg	Methylomonaceae_Methylovulum, 3786	Gemmatimonadales_Gemmatimonadaceae_uncultured, 3602, 159	-
																neg	Methylomonaceae_Methylovulum, 3786	JG36-TzT-191_unidentified-JG36-TzT_, 10810	-
																neg	Methylomonaceae_Methylovulum, 3921	Myxococcales_Archangiaceae_Anaeromyxobacter, 1113	-
																neg	Methylomonaceae_Methylovulum, 3921	Myxococcales_P3OB-42_uncultured soil bacterium, 2081	-
																neg	Methylomonaceae_Methylovulum, 4298	Rhizobiales_Rhizobiales Incertae Sedis_uncultured, 4781	-
																neg	Methylomonaceae_Methylovulum, 4298, 500, 919	Cellvibrionales_Halieaceae_OM60(NOR5) clade, 1243	-
																neg	Methylomonaceae_Methylovulum, 482	Betaproteobacteriales_Burkholderiaceae_Piscinibacter, 895	-
																neg	Methylomonaceae_Methylovulum, 482	unidentified-KD4-96_unidentified-KD4-96_unidentified-KD4, 4425	-
																neg	Methylomonaceae_Methylovulum, 500	Betaproteobacteriales_Nitrosomonadaceae_MND1, 15098	-
																neg	Methylomonaceae_Methylovulum, 500	Frankiales_Cryptosporangiaceae_Fodinicola, 641	-
																neg	Methylomonaceae_Methylovulum, 500	Micrococcales_Microbacteriaceae_unidentified-Microbacteriaceae, 1084	-
																neg	Methylomonaceae_Methylovulum, 801, 919	uncultured prokaryote_uncultured prokaryote_uncultured prokaryote, 1193, 719, 1968	-
																neg	Methylomonaceae_Methylovulum, 810	Myxococcales_Sandaracinaceae_uncultured, 1177, 1631, 78, 530, 78	-
																neg	Methylomonaceae_Methylovulum, 919	Anaerolineales_Anaerolineaceae_uncultured, 7999, 1139	-
																neg	Methylomonaceae_Methylovulum, 919	Betaproteobacteriales_Hydrogenophilaceae_Thiobacillus, 312	-
																neg	Methylomonaceae_Methylovulum, 919	Betaproteobacteriales_Rhodocyclaceae_Denitratisoma, 131	-
																neg	Methylomonaceae_Methylovulum, 919	Betaproteobacteriales_Rhodocyclaceae_Sulfurisoma, 1156	-
																neg	Methylomonaceae_Methylovulum, 919	Desulfobacterales_Desulfobacteraceae_Sva0081 sediment group, 4969, 282	-
																neg	Methylomonaceae_Methylovulum, 919	unidentified-Gammaproteobacteria_unidentified-Gammaproteobacteria_unidentified-Gammaproteobacteria, 3286	-
																neg	Methylomonaceae_pLW-20, 5047	Aeromonadales_Aeromonadaceae_Aeromonas, 4692	-
																neg	Methylomonaceae_pLW-20, 5047	Betaproteobacteriales_Burkholderiaceae_unidentified-Burkholderiaceae, 6747	-
																neg	Methylomonaceae_pLW-20, 5047	Betaproteobacteriales_Hydrogenophilaceae_uncultured, 863	-
																neg	Methylomonaceae_pLW-20, 5047	Caulobacterales_Hyphomonadaceae_Hirschia, 930	-
																neg	Methylomonaceae_pLW-20, 5047	Gaiellales_Gaiellaceae_Gaiella, 523	-
																neg	Methylomonaceae_pLW-20, 5047	Rhizobiales_Xanthobacteraceae_unidentified-Xanthobacteraceae, 1049	-
																neg	Methylomonaceae_pLW-20, 5047	uncultured bacterium_uncultured bacterium_uncultured bacterium, 2169	-
																neg	Methylomonaceae_pLW-20, 5047	uncultured_uncultured soil bacterium_uncultured soil bacterium, 850	-
																neg	Methylomonaceae_pLW-20, 5047	unidentified-KD4-96_unidentified-KD4_, 367	-
																neg	Methylomonaceae_uncultured, 942	Betaproteobacteriales_Hydrogenophilaceae_Thiobacillus, 679	-
																neg	Methylomonaceae_uncultured, 942	Betaproteobacteriales_Nitrosomonadaceae_IS-44, 3274	-
																neg	Methylomonaceae_uncultured, 942	Betaproteobacteriales_Rhodocyclaceae_Denitratisoma, 131	-
																neg	Methylomonaceae_uncultured, 942	Betaproteobacteriales_Rhodocyclaceae_unidentified-Rhodocyclaceae, 1879	-
																neg	Methylomonaceae_uncultured, 942	Myxococcales_BIrii41_uncultured bacterium, 2355	-
																neg	Methylomonaceae_unidentified-Methylomonaceae, 1069	MBNT15_unidentified-MBNT15_unidentified-MBNT15, 1174	-
																neg	Methylomonaceae_unidentified-Methylomonaceae, 1069	metagenome_metagenome_metagenome, 334	-
																neg	Methylomonaceae_unidentified-Methylomonaceae, 1069	Microtrichales_Ilumatobacteraceae_CL500-29 marine group, 4283	-
																neg	Methylomonaceae_unidentified-Methylomonaceae, 1069, 1075, 1085, 1093, 1204, 1458, 1560, 2673, 3023, 3787, 3920, 439, 4616	Myxococcales_Sandaracinaceae_uncultured, 2000, 530, 2000, 6226, 1365, 8718, 1631, 530, 78, 1631, 78, 1631, 78	-
																neg	Methylomonaceae_unidentified-Methylomonaceae, 1069, 1075, 1085, 1093, 1458, 2170, 2673, 3787, 386, 439, 4616	Acidiferrobacterales_Acidiferrobacteraceae_Sulfurifustis, 12405, 813, 396, 12405, 396, 12405, 96, 12405	-
																neg	Methylomonaceae_unidentified-Methylomonaceae, 1069, 1075, 1093, 1204, 1458, 1472, 1560, 2426, 2788, 4616, 977	uncultured soil bacterium_uncultured soil bacterium_uncultured soil bacterium, 832, 106, 832, 106	-
																neg	Methylomonaceae_unidentified-Methylomonaceae, 1069, 1085, 1093, 1458, 1560, 2673, 3023, 3787, 4616	Betaproteobacteriales_Rhodocyclaceae_unidentified-Rhodocyclaceae, 1194, 635, 1276, 635, 668, 1276, 1879, 1276, 635, 185, 74, 1879, 74	-
																neg	Methylomonaceae_unidentified-Methylomonaceae, 1069, 1085, 1093, 2426, 3023, 3787, 4616, 977	Rhizobiales_Xanthobacteraceae_uncultured, 6622, 1218, 2526, 1218, 2526	-
																neg	Methylomonaceae_unidentified-Methylomonaceae, 1069, 1093	uncultured Acidobacterium sp._uncultured Acidobacterium sp._uncultured Acidobacterium sp., 1248	-
																neg	Methylomonaceae_unidentified-Methylomonaceae, 1069, 1093, 1458, 2673	Betaproteobacteriales_Rhodocyclaceae_Sulfurisoma, 1156	-
																neg	Methylomonaceae_unidentified-Methylomonaceae, 1069, 1093, 1458, 2673, 3023	uncultured prokaryote_uncultured prokaryote_uncultured prokaryote, 1193, 1968, 719, 1193	-
																neg	Methylomonaceae_unidentified-Methylomonaceae, 1069, 1093, 1458, 2673, 3023, 3787, 4616	unidentified-Subgroup 6_unidentified-Subgroup 6_unidentified-Subgroup 6, 2550, 2180, 2550	-
																neg	Methylomonaceae_unidentified-Methylomonaceae, 1069, 1093, 2673	Verrucomicrobiales_Rubritaleaceae_Luteolibacter, 1584	-
																neg	Methylomonaceae_unidentified-Methylomonaceae, 1069, 1093, 3023	Cellvibrionales_Halieaceae_OM60(NOR5) clade, 1243	-
																neg	Methylomonaceae_unidentified-Methylomonaceae, 1069, 1093, 4616	Desulfobacterales_Desulfobacteraceae_Desulfobacula, 10460	-
																neg	Methylomonaceae_unidentified-Methylomonaceae, 1069, 1204, 1458, 2673, 386, 439	Steroidobacterales_Steroidobacteraceae_uncultured, 420, 4205, 222, 227	-
																neg	Methylomonaceae_unidentified-Methylomonaceae, 1069, 1458	Betaproteobacteriales_Rhodocyclaceae_Sulfuritalea, 414	-
																neg	Methylomonaceae_unidentified-Methylomonaceae, 1069, 1458	Myxococcales_P3OB-42_metagenome, 734	-
																neg	Methylomonaceae_unidentified-Methylomonaceae, 1069, 1458, 2673	Anaerolineales_Anaerolineaceae_uncultured, 7999, 1139	-
																neg	Methylomonaceae_unidentified-Methylomonaceae, 1069, 1458, 2673	Caldilineales_Caldilineaceae_uncultured, 1070	-
																neg	Methylomonaceae_unidentified-Methylomonaceae, 1069, 1458, 2673	Sphingomonadales_Sphingomonadaceae_Novosphingobium, 11320	-
																neg	Methylomonaceae_unidentified-Methylomonaceae, 1069, 1458, 3023, 386, 4616	Betaproteobacteriales_Burkholderiaceae_unidentified-Burkholderiaceae, 6747, 321, 11319, 321	-
																neg	Methylomonaceae_unidentified-Methylomonaceae, 1069, 1458, 4616	uncultured sludge bacterium H3_uncultured sludge bacterium H3_uncultured sludge bacterium H3, 1227	-
																neg	Methylomonaceae_unidentified-Methylomonaceae, 1069, 1560, 2673	Betaproteobacteriales_Gallionellaceae_unidentified-Gallionellaceae, 3044, 1774, 3044	-
																neg	Methylomonaceae_unidentified-Methylomonaceae, 1069, 2673	Micrococcales_Microbacteriaceae_unidentified-Microbacteriaceae, 1084	-
																neg	Methylomonaceae_unidentified-Methylomonaceae, 1069, 2788, 386, 977	Betaproteobacteriales_Nitrosomonadaceae_MND1, 5036, 328, 885, 1104	-
																neg	Methylomonaceae_unidentified-Methylomonaceae, 1075, 1085, 1458, 1560, 2673, 3023, 3787, 439, 4616	Betaproteobacteriales_Hydrogenophilaceae_Thiobacillus, 1350, 312, 1669, 417, 1350, 1669, 312	-
																neg	Methylomonaceae_unidentified-Methylomonaceae, 1075, 1204, 3920, 977	Rhizobiales_Beijerinckiaceae_alphaI cluster, 1290	-
																neg	Methylomonaceae_unidentified-Methylomonaceae, 1085	Betaproteobacteriales_Gallionellaceae_Gallionella, 1873	-
																neg	Methylomonaceae_unidentified-Methylomonaceae, 1085	Myxococcales_BIrii41_uncultured soil bacterium, 4558	-
																neg	Methylomonaceae_unidentified-Methylomonaceae, 1085	Rhizobiales_Xanthobacteraceae_Pseudolabrys, 2681	-
																neg	Methylomonaceae_unidentified-Methylomonaceae, 1085, 1093, 1204, 1458, 2673, 3023, 3787, 439, 4616	Betaproteobacteriales_Rhodocyclaceae_Denitratisoma, 1773, 131, 1306, 131	-
																neg	Methylomonaceae_unidentified-Methylomonaceae, 1085, 1204, 1560, 3787, 3920	Myxococcales_BIrii41_uncultured bacterium, 2355	-
																neg	Methylomonaceae_unidentified-Methylomonaceae, 1085, 2762, 3787	unidentified-Actinobacteria_unidentified-Actinobacteria_unidentified-Actinobacteria, 625	-
																neg	Methylomonaceae_unidentified-Methylomonaceae, 1093	Arenicellales_Arenicellaceae_uncultured, 2343	-
																neg	Methylomonaceae_unidentified-Methylomonaceae, 1093	Myxococcales_BIrii41_uncultured proteobacterium, 1158	-
																neg	Methylomonaceae_unidentified-Methylomonaceae, 1093	SBR1031_A4b_unidentified-A4b, 4290	-
																neg	Methylomonaceae_unidentified-Methylomonaceae, 1093	Xanthomonadales_Xanthomonadaceae_Arenimonas, 1287	-
																neg	Methylomonaceae_unidentified-Methylomonaceae, 1093, 1458	Betaproteobacteriales_Rhodocyclaceae_Propionivibrio, 5530	-
																neg	Methylomonaceae_unidentified-Methylomonaceae, 1093, 1458	Desulfobacterales_Desulfobulbaceae_[Desulfobacterium] catecholicum group, 2239	-
																neg	Methylomonaceae_unidentified-Methylomonaceae, 1093, 1458, 4616	Myxococcales_Archangiaceae_Anaeromyxobacter, 1113	-
																neg	Methylomonaceae_unidentified-Methylomonaceae, 1093, 2170	unidentified-KD4-96_unidentified-KD4-96_unidentified-KD4, 4425, 367	-
																neg	Methylomonaceae_unidentified-Methylomonaceae, 1093, 2673, 3023, 386, 4616	Frankiales_Cryptosporangiaceae_Fodinicola, 641, 1349	-
																neg	Methylomonaceae_unidentified-Methylomonaceae, 1093, 3023	Desulfuromonadales_Geobacteraceae_Geothermobacter, 291	-
																neg	Methylomonaceae_unidentified-Methylomonaceae, 1093, 3023	JG36-TzT-191_unidentified-JG36-TzT_, 10810	-
																neg	Methylomonaceae_unidentified-Methylomonaceae, 1093, 4616	Cellvibrionales_Spongiibacteraceae_BD1-7 clade, 582	-
																neg	Methylomonaceae_unidentified-Methylomonaceae, 1204	Syntrophobacterales_Syntrophaceae_Desulfomonile, 1153	-
																neg	Methylomonaceae_unidentified-Methylomonaceae, 1458	1013-28-CG33_uncultured soil bacterium_uncultured soil bacterium, 866	-
																neg	Methylomonaceae_unidentified-Methylomonaceae, 1458	Betaproteobacteriales_Nitrosomonadaceae_GOUTA6, 737	-
																neg	Methylomonaceae_unidentified-Methylomonaceae, 1458	Myxococcales_BIrii41_unidentified-BIrii41, 2356	-
																neg	Methylomonaceae_unidentified-Methylomonaceae, 1458	Rhizobiales_Xanthobacteraceae_Pseudorhodoplanes, 651	-
																neg	Methylomonaceae_unidentified-Methylomonaceae, 1458	SJA-15_unidentified-SJA-15_unidentified-SJA-15, 1877	-
																neg	Methylomonaceae_unidentified-Methylomonaceae, 1458	Syntrophobacterales_Syntrophaceae_Syntrophus, 2644	-
																neg	Methylomonaceae_unidentified-Methylomonaceae, 1458	Syntrophobacterales_Syntrophobacteraceae_uncultured, 6238	-
																neg	Methylomonaceae_unidentified-Methylomonaceae, 1458, 2170	Caulobacterales_Hyphomonadaceae_SWB02, 9082, 1930	-
																neg	Methylomonaceae_unidentified-Methylomonaceae, 1458, 2673	unidentified-Subgroup 17_unidentified-Subgroup 17_unidentified-Subgroup 17, 4062	-
																neg	Methylomonaceae_unidentified-Methylomonaceae, 1458, 3787, 386	NB1-j_unidentified-NB1-j_unidentified-NB1-j, 736, 2056, 736	-
																neg	Methylomonaceae_unidentified-Methylomonaceae, 1472, 2305, 2426, 2762, 386, 977	Cytophagales_Microscillaceae_Chryseolinea, 355, 3020, 355	-
																neg	Methylomonaceae_unidentified-Methylomonaceae, 1472, 2426, 2762, 2788	Micrococcales_Intrasporangiaceae_unidentified-Intrasporangiaceae, 773	-
																neg	Methylomonaceae_unidentified-Methylomonaceae, 1560, 2305, 2673, 2762, 2788, 386, 3920, 5045, 977	Gammaproteobacteria Incertae Sedis_Unknown Family_uncultured, 448, 617, 1055, 448	-
																neg	Methylomonaceae_unidentified-Methylomonaceae, 2170	Aeromonadales_Aeromonadaceae_Aeromonas, 4692	-
																neg	Methylomonaceae_unidentified-Methylomonaceae, 2170	Dongiales_Dongiaceae_Dongia, 1305	-
																neg	Methylomonaceae_unidentified-Methylomonaceae, 2170	Gaiellales_Gaiellaceae_Gaiella, 523	-
																neg	Methylomonaceae_unidentified-Methylomonaceae, 2170	Myxococcales_unidentified-Myxococcales_unidentified-Myxococcales, 1131	-
																neg	Methylomonaceae_unidentified-Methylomonaceae, 2170	Reyranellales_Reyranellaceae_uncultured, 1111	-
																neg	Methylomonaceae_unidentified-Methylomonaceae, 2170	uncultured_uncultured soil bacterium_uncultured soil bacterium, 850	-
																neg	Methylomonaceae_unidentified-Methylomonaceae, 2170, 3662	Rhizobiales_Rhizobiales Incertae Sedis_uncultured, 911, 997	-
																neg	Methylomonaceae_unidentified-Methylomonaceae, 2170, 3662, 386, 5045	Caulobacterales_Hyphomonadaceae_Hirschia, 2738, 930	-
																neg	Methylomonaceae_unidentified-Methylomonaceae, 2170, 386	uncultured bacterium_uncultured bacterium_uncultured bacterium, 2169	-
																neg	Methylomonaceae_unidentified-Methylomonaceae, 2305	Oceanospirillales_SS1-B-6-26_uncultured soil bacterium, 1005	-
																neg	Methylomonaceae_unidentified-Methylomonaceae, 2426, 2788, 386, 977	Betaproteobacteriales_Burkholderiaceae_Piscinibacter, 895	-
																neg	Methylomonaceae_unidentified-Methylomonaceae, 2426, 2788, 977	Betaproteobacteriales_Nitrosomonadaceae_IS-44, 2319, 3274, 2319	-
																neg	Methylomonaceae_unidentified-Methylomonaceae, 2426, 977	Gemmatimonadales_Gemmatimonadaceae_uncultured, 159	-
																neg	Methylomonaceae_unidentified-Methylomonaceae, 2673	CCM19a_uncultured bacterium_uncultured bacterium, 685	-
																neg	Methylomonaceae_unidentified-Methylomonaceae, 2762, 3023, 386, 977	Betaproteobacteriales_Nitrosomonadaceae_Ellin6067, 1418, 1590	-
																neg	Methylomonaceae_unidentified-Methylomonaceae, 2788	Microtrichales_Iamiaceae_Iamia, 1563	-
																neg	Methylomonaceae_unidentified-Methylomonaceae, 2788, 386	Rhodobacterales_Rhodobacteraceae_Rhodobacter, 710	-
																neg	Methylomonaceae_unidentified-Methylomonaceae, 2788, 386, 3920, 977	Rhizobiales_Rhizobiales Incertae Sedis_Bauldia, 2432	-
																neg	Methylomonaceae_unidentified-Methylomonaceae, 3023, 439, 4616	Betaproteobacteriales_Burkholderiaceae_Rhizobacter, 2249	-
																neg	Methylomonaceae_unidentified-Methylomonaceae, 3196	Myxococcales_P3OB-42_uncultured soil bacterium, 2081	-
																neg	Methylomonaceae_unidentified-Methylomonaceae, 3196	Myxococcales_Polyangiaceae_Pajaroellobacter, 1620	-
																neg	Methylomonaceae_unidentified-Methylomonaceae, 3787, 3920	Thermoanaerobaculales_Thermoanaerobaculaceae_Subgroup 10, 1160	-
																neg	Methylomonaceae_unidentified-Methylomonaceae, 386	Betaproteobacteriales_B1-7BS_uncultured bacterium, 570	-
																neg	Methylomonaceae_unidentified-Methylomonaceae, 386	Microtrichales_Ilumatobacteraceae_Ilumatobacter, 675	-
																neg	Methylomonaceae_unidentified-Methylomonaceae, 386	Microtrichales_uncultured_wastewater metagenome, 283	-
																neg	Methylomonaceae_unidentified-Methylomonaceae, 386	Pedosphaerales_Pedosphaeraceae_unidentified-Pedosphaeraceae, 742	-
																neg	Methylomonaceae_unidentified-Methylomonaceae, 386	Rhizobiales_A0839_uncultured bacterium, 1144	-
																neg	Methylomonaceae_unidentified-Methylomonaceae, 386	unidentified-Deltaproteobacteria_unidentified-Deltaproteobacteria_unidentified-Deltaproteobacteria, 663	-
																neg	Methylomonaceae_unidentified-Methylomonaceae, 386, 5045	Chitinophagales_Saprospiraceae_uncultured, 4773	-
																neg	Methylomonaceae_unidentified-Methylomonaceae, 386, 977	Cytophagales_Microscillaceae_OLB12, 794	-
																neg	Methylomonaceae_unidentified-Methylomonaceae, 439	Anaerolineales_Anaerolineaceae_Anaerolinea, 2185	-
																neg	Methylomonaceae_unidentified-Methylomonaceae, 439	Micrococcales_Cellulomonadaceae_Cellulomonas, 8719	-
																neg	Methylomonaceae_unidentified-Methylomonaceae, 439	Solibacterales_Solibacteraceae (Subgroup 3)_Bryobacter, 1479	-
																neg	Methylomonaceae_unidentified-Methylomonaceae, 4616	Betaproteobacteriales_Gallionellaceae_Sideroxydans, 555	-
																neg	Methylomonaceae_unidentified-Methylomonaceae, 4616	Desulfobacterales_Desulfobacteraceae_Desulfatitalea, 2466	-
																neg	Methylomonaceae_unidentified-Methylomonaceae, 977	Caulobacterales_Hyphomonadaceae_uncultured, 2497	-
																neg	Methylomonaceae_unidentified-Methylomonaceae, 977	Planctomycetales_Rubinisphaeraceae_uncultured, 12085	-
																			-
																			-
																			-
																			-
																			-
																			-
																			-
																			-
																			-
																			-
																			-
																			-
																			-
																			-
																			-
																			-
																			-
																			-
																			-
																			-
																			-
																			-
																			-

## Sheet: RC-RS
	MOB (OTU)	MIP (OTU)
pos	Beijerinckiaceae_Methylocystis (404, 51, 241)	Rhizobiales_Beijerinckiaceae_Methylocystis (637, 35)
pos	Beijerinckiaceae_Methylocystis (404, 51, 241)	Rhizobiales_Hyphomicrobiaceae_Hyphomicrobium (3364, 955, 253, 3025, 3657, 5086, 55, 7047, 8077, 847, 8703, 1087, 2827, 3022, 631)
pos	Beijerinckiaceae_Methylocystis (51, 404, 241)	Betaproteobacteriales_Methylophilaceae_unidentified_Methylophilaceae (613, 1398, 5994, 6169, 6750)
pos	Methylomonaceae_Methylobacter (1277, 1828, 41, 3660, 6573)	Rhizobiales_Beijerinckiaceae_Methylocystis (637, 35)
pos	Methylomonaceae_Methylobacter (1828, 41, 271, 1277, 3660)	Rhizobiales_Hyphomicrobiaceae_Hyphomicrobium (3364, 955, 1337, 1087, 253, 2827, 3657, 5086, 55, 631, 7047, 8077, 847, 8703)
pos	Methylomonaceae_Methylobacter (41, 1828, 271, 1277, 3660)	Methylococcales_Methylomonaceae_unidentified_Methylomonaceae (7912, 6821, 7051, 9071)
pos	Methylomonaceae_Methylobacter (41, 1828, 271, 46, 1277, 3660)	Chthoniobacterales_Chthoniobacteraceae_Chthoniobacter (3709, 1434, 5456, 6116, 7889)
pos	Methylomonaceae_Methylomicrobium (192, 3498, 156, 5046)	Rhizobiales_Hyphomicrobiaceae_Hyphomicrobium (933, 253, 2827, 3657, 631, 7047, 8077, 847, 8703)
pos	Methylomonaceae_Methylomicrobium (192, 5046)	Myxococcales_Haliangiaceae_Haliangium (9102, 1591)
pos	Methylomonaceae_Methylomicrobium (3498, 192, 156, 5046)	Chthoniobacterales_Chthoniobacteraceae_Chthoniobacter (3432, 7375, 1434, 3709, 7889)
pos	Methylomonaceae_Methylomicrobium (3498, 192, 156, 5046)	Rhizobiales_Beijerinckiaceae_Methylocystis (35, 637)
pos	Methylomonaceae_Methylomonas (3163, 1730, 4006, 4137, 4774, 672)	Betaproteobacteriales_Methylophilaceae_uncultured (45, 1992)
pos	Methylomonaceae_Methylosarcina (614, 3704)	Betaproteobacteriales_Methylophilaceae_unidentified_Methylophilaceae (613, 5994, 6750)
pos	Methylomonaceae_Methylosarcina (614, 3704)	Methylococcales_Methylomonaceae_unidentified_Methylomonaceae (5714, 6821, 7051, 9071)
pos	Methylomonaceae_unidentified_Methylomonaceae (3451, 1069, 1075, 1085, 1093, 1204, 1472, 1560, 2305, 2426, 2762, 2788, 3023, 3787, 3920, 439, 4616, 5045, 977)	Gemmatimonadales_Gemmatimonadaceae_uncultured (4716, 1105, 5487, 660, 1339, 918)
pos	Methylomonaceae_unidentified_Methylomonaceae (384, 1069, 1085, 1093, 1458, 3023, 3787, 439)	Myxococcales_Haliangiaceae_Haliangium (9102, 1591)
pos	Methylomonaceae_unidentified_Methylomonaceae (73, 649, 2848, 852, 1075, 1085, 1204, 1472, 1560, 3023, 3787, 3920, 439, 4616, 5045)	Rhizobiales_Beijerinckiaceae_Methylocystis (35, 637)
pos	Methylomonaceae_unidentified_Methylomonaceae (73, 852, 649, 1069, 1075, 1085, 1093, 1204, 1458, 1472, 1560, 2305, 2426, 2673, 2762, 2788, 3023, 3787, 386, 3920, 439, 4616, 5045, 977)	Rhizobiales_Hyphomicrobiaceae_Hyphomicrobium (933, 955, 3364, 1337, 242, 253, 8077, 1087, 3022, 3025, 55, 631, 7047, 847, 2827, 3657, 5086, 8703, 286)
pos	Methylomonaceae_unidentified_Methylomonaceae (852, 1075, 1085, 1093, 1204, 1472, 1560, 2305, 2426, 2762, 2788, 3023, 3196, 3662, 3787, 386, 3920, 439, 4616, 5045, 977)	Methylococcales_Methylomonaceae_unidentified_Methylomonaceae (7912, 11542, 299, 6821, 7051, 9071, 8079, 9793)
pos	Methylomonaceae_unidentified_Methylomonaceae (852, 384, 1069, 1458, 2673)	Myxococcales_Polyangiaceae_uncultured (1969, 693, 986)
pos	Methylomonaceae_unidentified_Methylomonaceae (852, 649, 2848, 1075, 1472, 2305, 2426, 2762, 2788, 386, 3920, 977)	Betaproteobacteriales_Methylophilaceae_uncultured (29, 45, 623, 603, 1992)
pos	Methylomonaceae_unidentified_Methylomonaceae (852, 73, 649, 1069, 1085, 1093, 1458, 1560, 2673, 3787, 3920, 439)	Chthoniobacterales_Chthoniobacteraceae_Chthoniobacter (3709, 1434, 7375, 3432, 6116, 7889)
neg	Methylomonaceae_unidentified_Methylomonaceae (48, 1093, 2673, 1458, 1069, 386)	Betaproteobacteriales_SC-I-85_unidentified_SC-I-85 (2181, 310, 1056, 438)
neg	Methylomonaceae_unidentified_Methylomonaceae (48, 386)	Rhizobiales_Xanthobacteraceae_Bradyrhizobium (236)

## Sheet: RC-RP
	MOB (OTU)	MIP (OTU)
neg	Methylomonaceae_Methylomonas (3163, 472)	Bdellovibrionales_Bdellovibrionaceae_Bdellovibrio (3724, 4550)

## Sheet: RC-LC
	MOB (OTU)	MIP (OTU)
pos	Methylomonaceae_Methylobacter (1523, 15, 163, 344, 427, 780)	Micrococcales_Intrasporangiaceae_unidentified_Intrasporangiaceae (1379, 945)
pos	Methylomonaceae_unidentified_Methylomonaceae (48, 105)	Cytophagales_Microscillaceae_uncultured (781, 804)

## Sheet: LC-RS
	MOB (OTU)	MIP (OTU)
pos	Methylomonaceae_Methylobacter (15, 163, 344, 427, 75, 780, 3660)	Betaproteobacteriales_Methylophilaceae_unidentified_Methylophilaceae (28, 37, 1600, 590, 5994, 6169)
pos	Methylomonaceae_Methylobacter (15, 163, 344, 427, 780, 3660, 6573)	Betaproteobacteriales_Methylophilaceae_Methylotenera (1312, 1679, 17, 1729, 2538, 2760, 2761, 4403, 695, 94, 4206)
pos	Methylomonaceae_Methylomicrobium (14, 183, 5046)	Betaproteobacteriales_Methylophilaceae_Methylotenera (1312, 17, 2538, 2760, 2761, 383, 4330, 695, 94)
pos	Methylomonaceae_unidentified_Methylomonaceae (105, 1069, 1075, 1085, 1093, 1204, 1458, 1472, 1560, 2170, 2305, 2426, 2673, 2762, 2788, 3023, 3662, 3787, 386, 3920, 439, 4616, 5045, 977)	Betaproteobacteriales_Methylophilaceae_Methylotenera (1312, 4713, 70, 1679, 17, 1729, 2538, 2760, 2761, 383, 4330, 4403, 695, 94, 4160, 6231)
neg	Methylomonaceae_Methylobacter (163, 6573)	Rhizobiales_Rhizobiaceae_unidentified_Rhizobiaceae (600, 1761)
neg	Methylomonaceae_Methylobacter (163, 75, 344, 3660)	Anaerolineales_Anaerolineaceae_Anaerolinea (455, 1022, 2496)
neg	Methylomonaceae_Methylomicrobium (183, 14, 5046)	Anaerolineales_Anaerolineaceae_Anaerolinea (455, 2185)

## Sheet: RS-RP
	MOB (OTU)	MIP (OTU)
pos	Methylomonaceae_Methylomonas (1515, 1730, 1957, 4137, 4774, 672, 472)	Methylococcales_Methylomonaceae_Methylomonas (6272, 6569, 6736)
pos	Methylomonaceae_Methylomonas (1515, 1730, 672, 1972)	metagenome_metagenome_metagenome (5372, 1661)
pos	Methylomonaceae_Methylomonas (4137, 4668, 12)	Bdellovibrionales_Bdellovibrionaceae_Bdellovibrio (2090, 8952, 32)
neg	Methylomonaceae_Methylomonas (1454, 920)	Myxococcales_Polyangiaceae_Pajaroellobacter (1620, 268, 6428)
neg	Methylomonaceae_Methylomonas (2531, 920)	Solibacterales_Solibacteraceae (Subgroup 3)_Bryobacter (2956, 597)
neg	Methylomonaceae_Methylomonas (4668, 258)	Myxococcales_unidentified_Myxococcales_unidentified_unidentified_Myxococcales (1131, 1304)

## Sheet: PP-RP
	MOB (OTU)	MIP (OTU)
pos	Beijerinckiaceae_Methylocystis (241, 6)	Oligoflexales_319-6G20_unidentified_0319-6G20 (269, 2565)
pos	Beijerinckiaceae_unidentified_Beijerinckiaceae (1, 337, 3)	Rhodospirillales_uncultured_unidentified_uncultured (42, 52, 275)
pos	Beijerinckiaceae_unidentified_Beijerinckiaceae (2659, 1)	Myxococcales_Polyangiaceae_Pajaroellobacter (3321, 769, 79, 1095)
pos	Beijerinckiaceae_unidentified_Beijerinckiaceae (2659, 1)	Obscuribacterales_uncultured bacterium_uncultured bacterium (774, 1180)
pos	Beijerinckiaceae_unidentified_Beijerinckiaceae (2659, 1)	Solibacterales_Solibacteraceae (Subgroup 3)_Candidatus Solibacter (166, 1697)
pos	Beijerinckiaceae_unidentified_Beijerinckiaceae (2659, 1, 3)	Acidobacteriales_Acidobacteriaceae (Subgroup 1)_Occallatibacter (19, 309, 111)
pos	Beijerinckiaceae_unidentified_Beijerinckiaceae (2659, 3)	Acidobacteriales_uncultured_unidentified_uncultured (220, 44)
pos	Methylomonaceae_Methylomonas (18, 472, 12)	Opitutales_Opitutaceae_unidentified_Opitutaceae (755, 644, 8, 177)
pos	Methylomonaceae_Methylomonas (202, 12)	Armatimonadales_uncultured bacterium_uncultured bacterium (397, 1167, 483)
pos	Methylomonaceae_Methylomonas (202, 18)	Pedosphaerales_Pedosphaeraceae_unidentified_Pedosphaeraceae (1897, 410)
pos	Methylomonaceae_Methylomonas (258, 18, 2013)	Solibacterales_Solibacteraceae (Subgroup 3)_Candidatus Solibacter (564, 186, 244, 38)
pos	Methylomonaceae_Methylomonas (258, 202)	Gaiellales_uncultured_unidentified_uncultured (1424)
pos	Methylomonaceae_Methylomonas (304, 12)	Methylacidiphilales_Methylacidiphilaceae_uncultured (1367, 176)
pos	Methylomonaceae_Methylomonas (472, 18, 2013)	Acidobacteriales_Acidobacteriaceae (Subgroup 1)_unidentified_Acidobacteriaceae (Subgroup 1) (2001, 243)
neg	Beijerinckiaceae_Methylocystis (6)	Saccharimonadales_unidentified_Saccharimonadales_unidentified_unidentified_Saccharimonadales (264, 114)
neg	Beijerinckiaceae_Methylocystis (6, 241)	Chthoniobacterales_Chthoniobacteraceae_Chthoniobacter (1626, 316, 2954, 398, 359)
neg	Beijerinckiaceae_unidentified_Beijerinckiaceae (1)	Rhizobiales_Beijerinckiaceae_Roseiarcus (1179, 67)
neg	Beijerinckiaceae_unidentified_Beijerinckiaceae (1, 2508, 3, 337)	WD260_uncultured bacterium_uncultured bacterium (23, 412, 1554, 27)
neg	Beijerinckiaceae_unidentified_Beijerinckiaceae (2508, 337, 1)	Chthoniobacterales_Chthoniobacteraceae_Chthoniobacter (4421, 1626, 398, 316)
neg	Beijerinckiaceae_unidentified_Beijerinckiaceae (2508, 337, 1)	Opitutales_Opitutaceae_unidentified_Opitutaceae (644, 8)
neg	Beijerinckiaceae_unidentified_Beijerinckiaceae (337, 3)	Pirellulales_Pirellulaceae_uncultured (287, 1406)
neg	Methylacidiphilaceae_uncultured (2324, 20, 511)	Saccharimonadales_unidentified_Saccharimonadales_unidentified_unidentified_Saccharimonadales (264, 128)
neg	Methylomonaceae_Methylomonas (12, 920, 18)	WD260_uncultured bacterium_uncultured bacterium (27, 688)
neg	Methylomonaceae_Methylomonas (2176, 12)	uncultured forest soil bacterium_uncultured forest soil bacterium_uncultured forest soil bacterium (90)
neg	Methylomonaceae_Methylomonas (2176, 202)	uncultured_unidentified_uncultured_unidentified_unidentified_uncultured (196, 63)
neg	Methylomonaceae_Methylomonas (258, 202)	Rhizobiales_Beijerinckiaceae_unidentified_Beijerinckiaceae (9479, 57)
neg	Methylomonaceae_Methylomonas (258, 920, 12, 202)	Solibacterales_Solibacteraceae (Subgroup 3)_Candidatus Solibacter (1034, 332, 155, 61, 69, 108)
neg	Methylomonaceae_Methylomonas (472, 12, 202)	Acidobacteriales_Koribacteraceae_Candidatus Koribacter (197, 82, 174)
neg	Methylomonaceae_Methylomonas (920, 5401, 12, 202)	Acidobacteriales_Acidobacteriaceae (Subgroup 1)_Occallatibacter (140, 26, 91, 19)

## Sheet: RS-PP
	MOB (OTU)	MIP (OTU)
pos	Beijerinckiaceae_unidentified_Beijerinckiaceae (2016, 1)	Chthoniobacterales_Chthoniobacteraceae_Chthoniobacter (2442, 339)
neg	Beijerinckiaceae_unidentified_Beijerinckiaceae (2016, 1)	Myxococcales_Polyangiaceae_Pajaroellobacter (1620, 1594)
neg	Methylomonaceae_Methylomonas (4137, 12, 18)	Pedosphaerales_Pedosphaeraceae_unidentified_Pedosphaeraceae (423, 81, 235, 93, 184)
neg	Methylomonaceae_Methylomonas (4668, 12)	Betaproteobacteriales_Burkholderiaceae_unidentified_Burkholderiaceae (3408, 151)

## Sheet: RC-RS-PP
	MOB (OTU)	MIP (OTU)
pos	Beijerinckiaceae_Methylocystis (51, 404, 404, 241, 404, 51, 6)	Chthoniobacterales_Chthoniobacteraceae_Chthoniobacter (3432, 1434, 3709, 7889, 7889, 7889, 946)

## Sheet: RC-LC-RS
	MOB (OTU)	MIP (OTU)
pos	Methylomonaceae_Methylobacter (46, 15, 75, 3660)	Gemmatimonadales_Gemmatimonadaceae_uncultured (481, 640, 1105, 5487)
pos	Methylomonaceae_Methylomicrobium (156, 192, 3498, 14, 183, 5046)	Betaproteobacteriales_Methylophilaceae_unidentified_Methylophilaceae (1398, 613, 28, 37, 590, 1600, 6169, 6750)
pos	Methylomonaceae_unidentified_Methylomonaceae (73, 384, 105, 1069, 1075, 1085, 1093, 1204, 1458, 1472, 1560, 2305, 2426, 2673, 2762, 2788, 3023, 3662, 3787, 386, 3920, 439, 4616, 5045, 977)	Betaproteobacteriales_Methylophilaceae_unidentified_Methylophilaceae (1398, 613, 1600, 28, 590, 1446, 3447, 5994, 6750, 6169, 4184, 12144)

[truncated: 1 more sheets: RS-PP-RP]
