# Supplementary material for: The methane-driven interaction network in terrestrial methane hotspots
Source: Environ Microbiome. 2022 Apr 5;17:15. doi: 10.1186/s40793-022-00409-1 (PMC8981696; doi:10.1186/s40793-022-00409-1)
Supplement: Supplementary file 13 — Additional file 13. Table S3. Signficantly positively and negatively co-occuring (p < 0.01) OTUs in the pristine peatland over time (days 8, 13, and 19, respectively denoted by T1, T2, and T3), as determined by the co-occurrence network analysis. The first panel shows co-occurring OTUs at each time interval while the other panels show shared co-occurring OTUs between time intervals. The OTUs were given to the finest resolveable taxonomic affiliation based on the Silva database v. 132, whenever available. The number in brackets refer to the OTU numbers. Abbreviations: pos, positive correlations; neg, negative correlations; T1, after 8 days incubation; T2, after 13 days incubation; T3, after 19 days incubation; MIP, methanotroph interacting partner (including other co-occurring methanotrophs). [file 40793_2022_409_MOESM13_ESM.xlsx]

## Sheet: Time-specific interaction
	T1		-		T2		-		T3		-
	MOB (OTU)	MIP (OTU)	-		MOB (OTU)	MIP (OTU)	-		MOB (OTU)	MIP (OTU)	-
pos	Beijerinckiaceae_ (3)	Gammaproteobacteria Incertae Sedis_ Unknown Family_ Acidibacter (598)	-	pos	Beijerinckiaceae_ (1)	Acidobacteriales_ Acidobacteriaceae (Subgroup 1)_ Granulicella (486)	-	pos	Beijerinckiaceae_ (1)	Acidobacteriales_ Koribacteraceae_ Candidatus Koribacter (82)	-
pos	Beijerinckiaceae_ (3)	Myxococcales_ Archangiaceae_ Anaeromyxobacter (890)	-	pos	Beijerinckiaceae_ (1)	Gammaproteobacteria_ (8365)	-	pos	Beijerinckiaceae_ (1)	Phycisphaerae_ Tepidisphaerales_ WD2101 soil group (101)	-
pos	Beijerinckiaceae_ (337)	Alphaproteobacteria_ (9719)	-	pos	Beijerinckiaceae_ (1)	Myxococcales_ Polyangiaceae_ Pajaroellobacter (1095)	-	pos	Beijerinckiaceae_ (1)	Solibacterales_ Solibacteraceae (Subgroup 3)_ Bryobacter (58)	-
pos	Beijerinckiaceae_ (337)	Rhodospirillales_ Magnetospirillaceae_ uncultured (1327)	-	pos	Beijerinckiaceae_ (1)	Obscuribacterales_ uncultured bacterium_ uncultured bacterium (1180, 5402)	-	pos	Beijerinckiaceae_ (1)	WD260_ uncultured bacterium_ uncultured bacterium (23)	-
pos	Beijerinckiaceae_ (337, 3)	Methylacidiphilales_ Methylacidiphilaceae_ uncultured (2324, 170, 176)	-	pos	Beijerinckiaceae_ (1)	Solibacterales_ Solibacteraceae (Subgroup 3)_ Candidatus Solibacter (1697, 38)	-	pos	Beijerinckiaceae_ (2508)	Alphaproteobacteria_ Rhizobiales_ Beijerinckiaceae (3232)	-
pos	Beijerinckiaceae_ Methylocystis (6)	Phycisphaerae_ Tepidisphaerales_ WD2101 soil group (469)	-	pos	Beijerinckiaceae_ (1, 2659)	Acetobacterales_ Acetobacteraceae_ uncultured (280, 117)	-	pos	Beijerinckiaceae_ (2508)	Tepidisphaerales_ WD2101 soil group_ uncultured bacterium (1103)	-
pos	Beijerinckiaceae_ Methylocystis (6)	WD260_ uncultured bacterium_ uncultured bacterium (23)	-	pos	Beijerinckiaceae_ (1, 3)	Alphaproteobacteria_ Acetobacterales_ Acetobacteraceae (952, 385, 798)	-	pos	Beijerinckiaceae_ (2508, 337, 1)	Rhizobiales_ Beijerinckiaceae_ Roseiarcus (10, 216)	-
pos	Methylacidiphilaceae_ uncultured (20)	Chitinophagales_ 37-13_ metagenome (416)	-	pos	Beijerinckiaceae_ (1, 3)	Pedosphaerales_ Pedosphaeraceae_ uncultured bacterium (878, 447)	-	pos	Methylacidiphilaceae_ uncultured (20)	Alphaproteobacteria_ Elsterales (1292)	-
pos	Methylacidiphilaceae_ uncultured (2324, 720)	Rhodospirillales_ Magnetospirillaceae_ uncultured (1374, 89)	-	pos	Beijerinckiaceae_ (2659)	Deltaproteobacteria_ Myxococcales (1017)	-	pos	Methylacidiphilaceae_ uncultured (20)	Rhizobiales_ Xanthobacteraceae_ Bradyrhizobium (40)	-
pos	Methylacidiphilaceae_ uncultured (511)	Rhizobiales_ Beijerinckiaceae_ Roseiarcus (67)	-	pos	Beijerinckiaceae_ (3)	Acetobacterales_ Acetobacteraceae_ Acidocella (1066)	-	pos	Methylacidiphilaceae_ uncultured (20, 511)	Solibacterales_ Solibacteraceae (Subgroup 3)_ Bryobacter (248, 517)	-
pos	Methylacidiphilaceae_ uncultured (511, 908)	Isosphaerales_ Isosphaeraceae_ Singulisphaera (1117)	-	pos	Beijerinckiaceae_ (3)	Acidimicrobiia_ (62)	-	pos	Methylacidiphilaceae_ uncultured (511)	Methylococcales_ Methylomonaceae_ Methylomonas (2176)	-
pos	Methylacidiphilaceae_ uncultured (720)	Caulobacterales_ Caulobacteraceae_ uncultured (374, 1373)	-	pos	Beijerinckiaceae_ (3)	Gammaproteobacteria_ Betaproteobacteriales_ Burkholderiaceae (151)	-	pos	Methylacidiphilaceae_ uncultured (511)	Rhodospirillales_ uncultured_ uncultured Rhodospirillaceae bacterium (748)	-
pos	Methylacidiphilaceae_ uncultured (720)	Solirubrobacterales_ 67-14_ bacterium enrichment culture clone heteroA49_4W (451)	-	pos	Beijerinckiaceae_ (337)	Betaproteobacteriales_ Burkholderiaceae_ uncultured (143)	-	pos	Methylomonaceae_ Methylomonas (12)	Rhizobiales_ Xanthobacteraceae_ Bradyrhizobium (40)	-
pos	Methylomonaceae_ Methylomonas (18)	Bacteroidia_ Sphingobacteriales_ env.OPS 17 (495)	-	pos	Beijerinckiaceae_ (337)	Solirubrobacterales_ 67-14_ bacterium enrichment culture clone heteroA49 (451)	-	pos	Methylomonaceae_ Methylomonas (18, 12)	Methylococcales_ Methylomonaceae_ Methylomonas (2013, 2176)	-
pos	Methylomonaceae_ Methylomonas (2013)	Rhodospirillales_ Magnetospirillaceae_ uncultured (1327)	-	pos	Beijerinckiaceae_ (337)	Sphingobacteriales_ CWT CU03-E12_ uncultured bacterium (634)	-	pos	Methylomonaceae_ Methylomonas (18, 202, 2013, 2176)	Acidobacteriales_ Acidobacteriaceae (Subgroup 1)_ Occallatibacter (26, 22, 19)	-
pos	Methylomonaceae_ Methylomonas (202)	Isosphaerales_ Isosphaeraceae_ Singulisphaera (1346)	-	pos	Beijerinckiaceae_ Methylocystis (6)	Bdellovibrionales_ Bdellovibrionaceae_ Bdellovibrio (32)	-	pos	Methylomonaceae_ Methylomonas (202)	Chitinophagales_ 37-13_ metagenome (416)	-
pos	Methylomonaceae_ Methylomonas (5401)	Alphaproteobacteria_ Rhizobiales (11720)	-	pos	Beijerinckiaceae_ Methylocystis (6)	Chthoniobacterales_ Chthoniobacteraceae_ Chthoniobacter (946, 3222)	-	pos	Methylomonaceae_ Methylomonas (2176, 12)	Solirubrobacterales_ Solirubrobacteraceae_ uncultured (687, 968)	-
neg	Beijerinckiaceae_ (1)	Bacteroidia_ Sphingobacteriales_ env.OPS 17 (495)	-	pos	Beijerinckiaceae_ Methylocystis (6)	Pedosphaerales_ Pedosphaeraceae_ bacterium enrichment culture clone auto10 (783)	-	pos	Methylomonaceae_ Methylomonas (2176, 12, 18)	Solibacterales_ Solibacteraceae (Subgroup 3)_ Bryobacter (517, 248, 58)	-
neg	Beijerinckiaceae_ (3)	Phycisphaerae_ Tepidisphaerales_ WD2101 soil group (101)	-	pos	Beijerinckiaceae_ Methylocystis (6)	Rhizobiales_ Beijerinckiaceae_ Roseiarcus (3056)	-	neg	Beijerinckiaceae_ (1)	JG36-TzT-191_ uncultured bacterium_ uncultured bacterium (958)	-
neg	Beijerinckiaceae_ (337)	Chthoniobacterales_ Terrimicrobiaceae_ FukuN18 freshwater group (777)	-	pos	Methylacidiphilaceae_ uncultured (20)	Acetobacterales_ Acetobacteraceae_ uncultured (347)	-	neg	Beijerinckiaceae_ (1, 1)	Acidobacteriales_ uncultured_ (16, 44)	-
neg	Beijerinckiaceae_ (337, 3)	Methylacidiphilales_ Methylacidiphilaceae_ uncultured (2324, 170, 176)	-	pos	Methylacidiphilaceae_ uncultured (20)	Solirubrobacterales_ Solirubrobacteraceae_ Conexibacter (7329)	-	neg	Beijerinckiaceae_ (2508)	Bdellovibrionales_ Bdellovibrionaceae_ Bdellovibrio (32)	-
neg	Beijerinckiaceae_ Methylocystis (6)	Pedosphaerales_ Pedosphaeraceae_ uncultured bacterium (148)	-	pos	Methylacidiphilaceae_ uncultured (20)	Verrucomicrobiae_ Opitutales_ Opitutaceae (177)	-	neg	Beijerinckiaceae_ (2508, 337, 1)	Rhizobiales_ Beijerinckiaceae_ Roseiarcus (10, 216)	-
neg	Beijerinckiaceae_ Methylocystis (6)	Planctomycetales_ Schlesneriaceae_ Schlesneria (504)	-	pos	Methylacidiphilaceae_ uncultured (20)	WD260_ uncultured bacterium_ uncultured bacterium (3338)	-	neg	Beijerinckiaceae_ (337, 1)	Chthoniobacterales_ Chthoniobacteraceae_ Chthoniobacter (1361, 833, 279)	-
neg	Beijerinckiaceae_ Methylocystis (6)	Subgroup 13_ uncultured bacterium_ uncultured bacterium (1331)	-	pos	Methylacidiphilaceae_ uncultured (20, 511)	JG36-TzT-191_ uncultured bacterium_ uncultured bacterium (958, 4517)	-	neg	Methylacidiphilaceae_ uncultured (20)	Pseudomonadales_ Moraxellaceae_ Cavicella (11)	-
neg	Methylacidiphilaceae_ uncultured (20)	Acidobacteriia_ Acidobacteriales_ Acidobacteriaceae (Subgroup 1) (219)	-	pos	Methylacidiphilaceae_ uncultured (20, 601)	Gammaproteobacteria Incertae Sedis_ Unknown Family_ Acidibacter (1961, 598)	-	neg	Methylacidiphilaceae_ uncultured (20)	uncultured_ uncultured Actinomycetales bacterium_ uncultured Actinomycetales bacterium (1275)	-
neg	Methylacidiphilaceae_ uncultured (20, 511)	Methylacidiphilales_ Methylacidiphilaceae_ uncultured (176, 5981, 908)	-	pos	Methylacidiphilaceae_ uncultured (2324)	Planctomycetales_ Schlesneriaceae_ Schlesneria (2245)	-	neg	Methylacidiphilaceae_ uncultured (511)	Alphaproteobacteria_ Elsterales_ uncultured (3524)	-
neg	Methylacidiphilaceae_ uncultured (2324)	Chthoniobacterales_ Terrimicrobiaceae_ FukuN18 freshwater group (777)	-	pos	Methylacidiphilaceae_ uncultured (511, 2324, 20)	Solirubrobacterales_ Solirubrobacteraceae_ uncultured (2895, 3386)	-	neg	Methylacidiphilaceae_ uncultured (511)	Myxococcales_ Archangiaceae_ Anaeromyxobacter (890)	-
neg	Methylacidiphilaceae_ uncultured (2324)	uncultured bacterium_ uncultured bacterium_ uncultured bacterium (1181)	-	pos	Methylacidiphilaceae_ uncultured (601)	Chlamydiae_ Chlamydiales_ cvE6 (1208)	-	neg	Methylacidiphilaceae_ uncultured (511)	Pirellulales_ Pirellulaceae_ uncultured (287)	-
neg	Methylacidiphilaceae_ uncultured (2324)	WD260_ uncultured bacterium_ uncultured bacterium (27)	-	pos	Methylomonaceae_ Methylomonas (12)	Acetobacterales_ Acetobacteraceae_ uncultured (347)	-	neg	Methylomonaceae_ Methylomonas (12)	Isosphaerales_ Isosphaeraceae_ Singulisphaera (392)	-
neg	Methylacidiphilaceae_ uncultured (2324, 720)	Rhodospirillales_ Magnetospirillaceae_ uncultured (1374, 89)	-	pos	Methylomonaceae_ Methylomonas (12)	Gammaproteobacteria Incertae Sedis_ Unknown Family_ Acidibacter (1961)	-	neg	Methylomonaceae_ Methylomonas (12)	Pseudomonadales_ Moraxellaceae_ Cavicella (11)	-
neg	Methylacidiphilaceae_ uncultured (511)	Alphaproteobacteria_ Acetobacterales_ Acetobacteraceae (497)	-	pos	Methylomonaceae_ Methylomonas (12)	Micropepsales_ Micropepsaceae_ uncultured (581)	-	neg	Methylomonaceae_ Methylomonas (18)	Phycisphaerae_ Tepidisphaerales_ WD2101 soil group (101)	-
neg	Methylacidiphilaceae_ uncultured (511)	Oligoflexales_ 0319-6G20_ uncultured Syntrophobacteraceae bacterium (14962)	-	pos	Methylomonaceae_ Methylomonas (12)	Phycisphaerales_ Phycisphaeraceae_ uncultured (1852)	-	neg	Methylomonaceae_ Methylomonas (18, 12, 2176)	JG36-TzT-191_ uncultured bacterium_ uncultured bacterium (958, 3072)	-
neg	Methylacidiphilaceae_ uncultured (511, 908)	Obscuribacterales_ uncultured bacterium_ uncultured bacterium (659)	-	pos	Methylomonaceae_ Methylomonas (12)	Solirubrobacterales_ Solirubrobacteraceae_ Conexibacter (7329)	-	neg	Methylomonaceae_ Methylomonas (2013)	Acidobacteriia_ Subgroup 13 (855)	-
neg	Methylacidiphilaceae_ uncultured (511, 908, 20)	Chthoniobacterales_ Chthoniobacteraceae_ Chthoniobacter (279, 1504, 544, 376)	-	pos	Methylomonaceae_ Methylomonas (18)	Betaproteobacteriales_ Burkholderiaceae_ uncultured (143)	-	neg	Methylomonaceae_ Methylomonas (2013)	uncultured bacterium_ uncultured bacterium_ uncultured bacterium (697)	-
neg	Methylacidiphilaceae_ uncultured (720)	Caulobacterales_ Caulobacteraceae_ uncultured (374, 1373)	-	pos	Methylomonaceae_ Methylomonas (18)	Solirubrobacterales_ 67-14_ bacterium enrichment culture clone heteroA49 (451)	-	neg	Methylomonaceae_ Methylomonas (202)	Chitinophagales_ 37-13_ uncultured Bacteroidetes bacterium (136)	-
neg	Methylacidiphilaceae_ uncultured (720, 511, 20)	Myxococcales_ Polyangiaceae_ Pajaroellobacter (680, 1095, 340)	-	pos	Methylomonaceae_ Methylomonas (18, 202)	Rhizobiales_ Beijerinckiaceae_ (337, 57)	-	neg	Methylomonaceae_ Methylomonas (202)	Micropepsales_ Micropepsaceae_ uncultured (261)	-
neg	Methylacidiphilaceae_ uncultured (908)	Bdellovibrionales_ Bdellovibrionaceae_ Bdellovibrio (32)	-	pos	Methylomonaceae_ Methylomonas (202, 18)	WD260_ uncultured bacterium_ uncultured bacterium (3338, 27)	-	neg	Methylomonaceae_ Methylomonas (202)	Myxococcales_ Polyangiaceae_ Pajaroellobacter (79, 1371)	-
neg	Methylomonaceae_ Methylomonas (12)	Betaproteobacteriales_ Burkholderiaceae_ Thiomonas (3097)	-	pos	Methylomonaceae_ Methylomonas (5401, 12)	Pedosphaerales_ Pedosphaeraceae_ bacterium enrichment culture clone auto10 (783, 251, 831)	-	neg	Methylomonaceae_ Methylomonas (2176)	Alphaproteobacteria_ Elsterales_ uncultured (3524)	-
neg	Methylomonaceae_ Methylomonas (12)	Caulobacterales_ Caulobacteraceae_ uncultured (389)	-	neg	Beijerinckiaceae_ (1)	Myxococcales_ Polyangiaceae_ Pajaroellobacter (1594)	-	neg	Methylomonaceae_ Methylomonas (2176, 12)	Planctomycetales_ Schlesneriaceae_ Schlesneria (2437)	-
neg	Methylomonaceae_ Methylomonas (12)	Rickettsiales_ Mitochondria_ uncultured bacterium (1229)	-	neg	Beijerinckiaceae_ (1)	Rhizobiales_ Xanthobacteraceae_ Bradyrhizobium (40)	-	neg	Methylomonaceae_ Methylomonas (2176, 12, 18)	Solibacterales_ Solibacteraceae (Subgroup 3)_ Bryobacter (517, 248, 58)	-
neg	Methylomonaceae_ Methylomonas (202)	Betaproteobacteriales_ Neisseriaceae_ uncultured (7576)	-	neg	Beijerinckiaceae_ (1, 3)	Opitutales_ Opitutaceae_ (8, 177)	-	neg	Methylomonaceae_ Methylomonas (2176, 12, 2013)	Tepidisphaerales_ WD2101 soil group_ uncultured bacterium (1012, 708)	-
			-	neg	Beijerinckiaceae_ (2659)	Chitinophagales_ 37-13_ uncultured Bacteroidetes bacterium (136)	-				-
			-	neg	Beijerinckiaceae_ (2659)	Micropepsales_ Micropepsaceae_ uncultured (103)	-				-
			-	neg	Beijerinckiaceae_ (2659)	Pseudomonadales_ Moraxellaceae_ Cavicella (11)	-				-
			-	neg	Beijerinckiaceae_ (2659)	Solibacterales_ Solibacteraceae (Subgroup 3)_ Bryobacter (435)	-				-
			-	neg	Beijerinckiaceae_ (2659, 1)	Acidobacteriales_ Acidobacteriaceae (Subgroup 1)_ (219, 243)	-				-
			-	neg	Beijerinckiaceae_ (3)	Pirellulales_ Pirellulaceae_ uncultured (1406)	-				-
			-	neg	Beijerinckiaceae_ (3)	uncultured_ uncultured Acidimicrobiaceae bacterium_ uncultured Acidimicrobiaceae bacterium (909)	-				-
			-	neg	Beijerinckiaceae_ (337)	Chlamydiales_ Simkaniaceae_ uncultured (1293)	-				-
			-	neg	Beijerinckiaceae_ (337)	Planctomycetales_ Schlesneriaceae_ Schlesneria (2437)	-				-
			-	neg	Beijerinckiaceae_ Methylocystis (6)	Acidobacteriales_ Acidobacteriaceae (Subgroup 1)_ Occallatibacter (91)	-				-
			-	neg	Beijerinckiaceae_ Methylocystis (6)	Acidobacteriales_ Koribacteraceae_ Candidatus Koribacter (174)	-				-
			-	neg	Beijerinckiaceae_ Methylocystis (6)	Alphaproteobacteria_ (3135)	-				-
			-	neg	Beijerinckiaceae_ Methylocystis (6)	Solibacterales_ Solibacteraceae (Subgroup 3)_ Candidatus Solibacter (61)	-				-
			-	neg	Methylacidiphilaceae_ uncultured (20)	Chlamydiales_ Parachlamydiaceae_ Neochlamydia (245)	-				-
			-	neg	Methylacidiphilaceae_ uncultured (20)	Gammaproteobacteria_ Betaproteobacteriales_ Burkholderiaceae (151)	-				-
			-	neg	Methylacidiphilaceae_ uncultured (20)	Verrucomicrobiae_ Verrucomicrobiales_ Verrucomicrobiaceae (579)	-				-
			-	neg	Methylacidiphilaceae_ uncultured (20, 511)	Acidobacteriia_ Acidobacteriales_ uncultured (807, 914, 229)	-				-
			-	neg	Methylacidiphilaceae_ uncultured (20, 601)	Gammaproteobacteria Incertae Sedis_ Unknown Family_ Acidibacter (1961, 598)	-				-
			-	neg	Methylacidiphilaceae_ uncultured (511)	Alphaproteobacteria_ Rhizobiales_ Beijerinckiaceae (57)	-				-
			-	neg	Methylacidiphilaceae_ uncultured (511)	Saccharimonadales_ uncultured bacterium_ uncultured bacterium (561)	-				-
			-	neg	Methylomonaceae_ Methylomonas (12)	Babeliales_ UBA12409_ metagenome (285)	-				-
			-	neg	Methylomonaceae_ Methylomonas (12)	Gammaproteobacteria_ Betaproteobacteriales_ Burkholderiaceae (151)	-				-
			-	neg	Methylomonaceae_ Methylomonas (12)	Saccharimonadales_ uncultured bacterium_ uncultured bacterium (561)	-				-
			-	neg	Methylomonaceae_ Methylomonas (12)	uncultured forest soil bacterium_ uncultured forest soil bacterium_ uncultured forest soil bacterium (90)	-				-
			-	neg	Methylomonaceae_ Methylomonas (12)	uncultured_ uncultured Actinomycetales bacterium_ uncultured Actinomycetales bacterium (516)	-				-
			-	neg	Methylomonaceae_ Methylomonas (12)	Verrucomicrobiae_ Verrucomicrobiales_ Verrucomicrobiaceae (579)	-				-
			-	neg	Methylomonaceae_ Methylomonas (12, 202)	Methylacidiphilales_ Methylacidiphilaceae_ uncultured (20, 511, 176, 336)	-				-
			-	neg	Methylomonaceae_ Methylomonas (12, 202)	Saccharimonadia_ Saccharimonadales (128, 294, 114)	-				-
			-	neg	Methylomonaceae_ Methylomonas (18)	Acetobacterales_ Acetobacteraceae_ Acidocella (391)	-				-
			-	neg	Methylomonaceae_ Methylomonas (18)	Alphaproteobacteria_ Rhizobiales (13735)	-				-
			-	neg	Methylomonaceae_ Methylomonas (18)	Chthoniobacterales_ Terrimicrobiaceae_ FukuN18 freshwater group (12022)	-				-
			-	neg	Methylomonaceae_ Methylomonas (18)	Oxyphotobacteria_ Chloroplast (150)	-				-
			-	neg	Methylomonaceae_ Methylomonas (18, 202)	Rhizobiales_ Beijerinckiaceae_ (337, 57)	-				-
			-	neg	Methylomonaceae_ Methylomonas (2013)	Alphaproteobacteria_ Acetobacterales_ Acetobacteraceae (952)	-				-
			-	neg	Methylomonaceae_ Methylomonas (2013)	Gammaproteobacteria_ (8365)	-				-
			-	neg	Methylomonaceae_ Methylomonas (2013)	Pedosphaerales_ Pedosphaeraceae_ uncultured bacterium (878)	-				-
			-	neg	Methylomonaceae_ Methylomonas (202, 18, 2013)	Obscuribacterales_ uncultured bacterium_ uncultured bacterium (774, 7678, 3322, 1180)	-				-

## Sheet: T1-T2 
	MOB (OTU)	MIP (OTU)
pos	Methylacidiphilaceae_ uncultured, 20, 511	Armatimonadales_ uncultured bacterium_ uncultured bacterium, 483, 1167
pos	Methylacidiphilaceae_ uncultured, 20, 511	Tepidisphaerales_ WD2101 soil group_ uncultured bacterium, 1012
pos	Methylacidiphilaceae_ uncultured, 511	Gaiellales_ uncultured_unident_ uncultured, 1424
pos	Methylacidiphilaceae_ uncultured, 511, 20	Obscuribacterales_ uncultured bacterium_ uncultured bacterium, 659, 774
pos	Methylacidiphilaceae_ uncultured, 511, 20, 908, 601	Chthoniobacterales_ Chthoniobacteraceae_ Chthoniobacter, 279, 5783, 1504, 376
pos	Methylacidiphilaceae_ uncultured, 511, 511	Micropepsales_ Micropepsaceae_ uncultured, 581, 149
pos	Methylacidiphilaceae_ uncultured, 720, 511	Acidobacteriales_ Acidobacteriaceae (Subgroup 1)_ Occallatibacter, 453, 188
pos	Methylomonaceae_ Methylomonas, 12	Armatimonadales_ uncultured bacterium_ uncultured bacterium, 483
pos	Methylomonaceae_ Methylomonas, 12, 18	Sphingobacteriales_ CWT CU03-E12_ uncultured bacterium, 634
pos	Methylomonaceae_ Methylomonas, 202	Bdellovibrionales_ Bdellovibrionaceae_ Bdellovibrio, 32
pos	Methylomonaceae_ Methylomonas, 202	Obscuribacterales_ uncultured bacterium_ uncultured bacterium, 659, 774
pos	Methylomonaceae_ Methylomonas, 202, 12, 2013	Opitutales_ Opitutaceae_unident_ Opitutaceae, 21, 177, 8
pos	Methylomonaceae_ Methylomonas, 5401, 18	Acidobacteriales_ Acidobacteriaceae (Subgroup 1)_unident_ Acidobacteriaceae (Subgroup 1), 5634, 243
neg	Beijerinckiaceae_, 337, 2659	Chitinophagales_ Chitinophagaceae_ uncultured, 255, 255
neg	Beijerinckiaceae_, 337, 2659	uncultured Acidimicrobiia_unident_ uncultured_unident, 4, 524
neg	Beijerinckiaceae_, 337, 337	WD260_ uncultured bacterium_ uncultured bacterium, 27, 27
neg	Methylacidiphilaceae_ uncultured, 20	Pedosphaerales_ Pedosphaeraceae_ bacterium enrichment culture clone auto10_4W, 345, 251, 831
neg	Methylacidiphilaceae_ uncultured, 20, 2324, 511	uncultured_unident_ uncultured_unident_, 63, 4
neg	Methylacidiphilaceae_ uncultured, 20, 511	Pedosphaerales_ Pedosphaeraceae_unident_ Pedosphaeraceae, 410, 184, 153, 1247
neg	Methylacidiphilaceae_ uncultured, 20, 511	Saccharimonadales_unident_ Saccharimonadales_unident_, 128, 114, 294
neg	Methylacidiphilaceae_ uncultured, 20, 601	Oligoflexales_ 0319-6G20_unident_ 0319-6G20, 995, 766
neg	Methylomonaceae_ Methylomonas, 12, 18, 202, 2013	uncultured_unident_ uncultured_unident_, 1505, 699, 63, 4
neg	Methylomonaceae_ Methylomonas, 12, 202	Chthoniobacterales_ Chthoniobacteraceae_ Chthoniobacter, 292, 359
neg	Methylomonaceae_ Methylomonas, 12, 2176, 2013, 18	Pedosphaerales_ Pedosphaeraceae_unident_ Pedosphaeraceae, 93, 772, 546, 93

## Sheet: T2-T3 
	MOB (OTU)	MIP (OTU)
pos	Methylacidiphilaceae_ uncultured, 511, 4052, 20	Myxococcales_ Polyangiaceae_ Pajaroellobacter, 1377, 79, 680, 2370
pos	Methylomonaceae_ Methylomonas, 12, 18	JG36-TzT-191_ uncultured bacterium_ uncultured bacterium, 958
pos	Methylomonaceae_ Methylomonas, 12, 2176	Elsterales__, 1292
pos	Methylomonaceae_ Methylomonas, 18, 2013, 202	Pedosphaerales_ Pedosphaeraceae_, 410, 77, 605
pos	Methylomonaceae_ Methylomonas, 18, 2176, 12	Acidobacteriales_ Acidobacteriaceae (Subgroup 1)_ Granulicella, 492, 92
pos	Methylomonaceae_ Methylomonas, 18, 202, 2013	WD260_ uncultured bacterium_ uncultured bacterium, 3338, 27
pos	Methylomonaceae_ Methylomonas, 202, 2176, 12	Tepidisphaerales_ WD2101 soil group_ uncultured bacterium, 1012
neg	Methylacidiphilaceae_ uncultured, 20	Corynebacteriales_ Mycobacteriaceae_ Mycobacterium, 1618
neg	Methylacidiphilaceae_ uncultured, 20, 511	Babeliales_ UBA12409_ metagenome, 285
neg	Methylomonaceae_ Methylomonas, 12	Corynebacteriales_ Mycobacteriaceae_ Mycobacterium, 1618
neg	Methylomonaceae_ Methylomonas, 12, 202, 2176	Solibacterales_ Solibacteraceae (Subgroup 3)_ Candidatus Solibacter, 155, 69, 108
neg	Methylomonaceae_ Methylomonas, 12, 2176	Chlamydiales_ Parachlamydiaceae_ Neochlamydia, 245

## Sheet: T1-T3 
	MOB (OTU)	MIP (OTU)
pos	Beijerinckiaceae_, 337, 3	uncultured Acidimicrobiia_uncultured Acidimicrobiia_uncultured Acidimicrobiia, 3313, 63, 196
pos	Methylacidiphilaceae_ uncultured, 20	Pedosphaerales_ Pedosphaeraceae_, 442, 698
pos	Methylacidiphilaceae_ uncultured, 20	Phycisphaerales_ Phycisphaeraceae_ uncultured, 1852
pos	Methylacidiphilaceae_ uncultured, 20, 511	Solibacterales_ Solibacteraceae (Subgroup 3)_ Candidatus Solibacter, 244, 166, 369, 186
pos	Methylacidiphilaceae_ uncultured, 20, 720	Rhodospirillales_ uncultured_, 52, 42
pos	Methylomonaceae_ Methylomonas, 202	Rhizobiales_ Beijerinckiaceae_ Roseiarcus, 67, 216
pos	Methylomonaceae_ Methylomonas, 202, 18, 2013, 12	Acidobacteriales_ uncultured_, 2, 44, 16
neg	Beijerinckiaceae_, 337, 1	Acidobacteriales_ Acidobacteriaceae (Subgroup 1)_ Occallatibacter, 262, 22, 56, 26
neg	Methylacidiphilaceae_ uncultured, 2324, 20	Solirubrobacterales_ Solirubrobacteraceae_ uncultured, 968, 968
neg	Methylacidiphilaceae_ uncultured, 908, 4052	Micropepsales_ Micropepsaceae_ uncultured, 581, 261
neg	Methylomonaceae_ Methylomonas, 2176, 12	Solirubrobacterales_ Solirubrobacteraceae_ uncultured, 968

## Sheet: T1-T2-T3
	MOB (OTU)	MIP (OTU)
pos	Beijerinckiaceae_, 1, 2508	Acidobacteriales_ Acidobacteriaceae (Subgroup 1)_ Occallatibacter, 22, 309, 147, 729,
pos	Beijerinckiaceae_, 1, 3, 2508, 337	Pedosphaerales_ Pedosphaeraceae_, 221, 153, 81
pos	Beijerinckiaceae_, 1, 337	Chthoniobacterales_ Chthoniobacteraceae_ Chthoniobacter, 339, 1361, 532
pos	Methylacidiphilaceae_ uncultured, 20, 4052, 511	Methylacidiphilales_ Methylacidiphilaceae_ uncultured, 511, 176, 170, 5981
pos	Methylacidiphilaceae_ uncultured, 511, 511, 20	Acidobacteriales_ uncultured_, 16, 914, 2, 807
pos	Methylomonaceae_ Methylomonas, 12, 202	Methylacidiphilales_ Methylacidiphilaceae_ uncultured, 20, 176, 511, 4052
pos	Methylomonaceae_ Methylomonas, 12, 202, 18, 2176,	Chthoniobacterales_ Chthoniobacteraceae_ Chthoniobacter, 833, 5783, 279, 532,
pos	Methylomonaceae_ Methylomonas, 202, 12, 2013	Myxococcales_ Polyangiaceae_ Pajaroellobacter, 350, 680, 79, 2370,
pos	Methylomonaceae_ Methylomonas, 202, 18, 2013, 2176,	Solibacterales_ Solibacteraceae (Subgroup 3)_ Candidatus Solibacter, 108, 186, 231, 244, 61
neg	Beijerinckiaceae_, 1, 1, 1	Methylococcales_ Methylomonaceae_ Methylomonas, 18, 2013, 2013
neg	Beijerinckiaceae_, 3, 1, 1	Solibacterales_ Solibacteraceae (Subgroup 3)_ Candidatus Solibacter, 369, 38, 244, 76,
neg	Beijerinckiaceae_, 3, 2659, 3	Acetobacterales_ Acetobacteraceae_ uncultured, 117, 117, 347
neg	Beijerinckiaceae_, 337, 2659, 1	Pedosphaerales_ Pedosphaeraceae_, 171, 171, 77
neg	Methylacidiphilaceae_ uncultured, 20, 511, 20, 601	Solibacterales_ Solibacteraceae (Subgroup 3)_ Candidatus Solibacter, 69, 61, 155, 186,
neg	Methylacidiphilaceae_ uncultured, 20, 720, 511	Acidobacteriales_ Acidobacteriaceae (Subgroup 1)_ Occallatibacter, 19, 26, 54
neg	Methylacidiphilaceae_ uncultured, 908, 20, 511	Isosphaerales_ Isosphaeraceae_ Singulisphaera, 1117, 392
neg	Methylomonaceae_ Methylomonas, 12, 18, 2013	Myxococcales_ Archangiaceae_ Anaeromyxobacter, 671, 890, 1759
neg	Methylomonaceae_ Methylomonas, 12, 2176, 202	Pedosphaerales_ Pedosphaeraceae_ bacterium enrichment culture clone auto10_4W, 831, 251
neg	Methylomonaceae_ Methylomonas, 18, 202	Acidobacteriales_ Koribacteraceae_ Candidatus Koribacter, 82, 174
neg	Methylomonaceae_ Methylomonas, 2013, 5401, 2176, 18, 202	Acidobacteriales_ Acidobacteriaceae (Subgroup 1)_ Occallatibacter, 262, 309, 19, 91, 8366
