# Supplementary material for: The methane-driven interaction network in terrestrial methane hotspots
Source: Environ Microbiome. 2022 Apr 5;17:15. doi: 10.1186/s40793-022-00409-1 (PMC8981696; doi:10.1186/s40793-022-00409-1)
Supplement: Supplementary file 14 — Additional file 14. Table S4. Sample names/treatment and corresponding accession numbers (BioProject PRJNA751592). Sample name is labelled in the following order: site, sampling time, 12C or 13C (i..e, unlabelledC or 13C-CH4 incubations), H or L (i.e., “heavy” or “light” fractions). Note that for the pristine peatland, T1 and T3 correspond to days 8 and 19, respectively; samples from day 13 are published (Table 1; [1]). [file 40793_2022_409_MOESM14_ESM.xlsx]

## Sheet: Sheet1
BioProject PRJNA751592
Sample Name	Accession	Site
LC1xT1x13CxH	SAMN20522361	Landfill Cover
LC2xT1x13CxH	SAMN20522362	Landfill Cover
LC3xT1x13CxH	SAMN20522363	Landfill Cover
LC4xT1x13CxH	SAMN20522364	Landfill Cover
LC1xT1x13CxL	SAMN20522365	Landfill Cover
LC2xT1x13CxL	SAMN20522366	Landfill Cover
LC3xT1x13CxL	SAMN20522367	Landfill Cover
LC4xT1x13CxL	SAMN20522368	Landfill Cover
LC1xT1x12CxL	SAMN20522369	Landfill Cover
LC2xT1x12CxL	SAMN20522370	Landfill Cover
LC3xT1x12CxL	SAMN20522371	Landfill Cover
LC4xT1x12CxL	SAMN20522372	Landfill Cover
LC1xT0	SAMN20522373	Landfill Cover
LC2xT0	SAMN20522374	Landfill Cover
LC3xT0	SAMN20522375	Landfill Cover
LC4xT0	SAMN20522376	Landfill Cover
RS1xT1x13CxH	SAMN20522377	Riparian soil
RS2xT1x13CxH	SAMN20522378	Riparian soil
RS3xT1x13CxH	SAMN20522379	Riparian soil
RS4xT1x13CxH	SAMN20522380	Riparian soil
RS1xT1x13CxL	SAMN20522381	Riparian soil
RS2xT1x13CxL	SAMN20522382	Riparian soil
RS3xT1x13CxL	SAMN20522383	Riparian soil
RS4xT1x13CxL	SAMN20522384	Riparian soil
RS1xT1x12CxL	SAMN20522385	Riparian soil
RS2xT1x12CxL	SAMN20522386	Riparian soil
RS3xT1x12CxL	SAMN20522387	Riparian soil
RS4xT1x12CxL	SAMN20522388	Riparian soil
RS1xT0	SAMN20522389	Riparian soil
RS2xT0	SAMN20522390	Riparian soil
RS3xT0	SAMN20522391	Riparian soil
RS4xT0	SAMN20522392	Riparian soil
PP1xT1x13CxH	SAMN20522393	Pristine Peat
PP2xT1x13CxH	SAMN20522394	Pristine Peat
PP3xT1x13CxH	SAMN20522395	Pristine Peat
PP4xT1x13CxH	SAMN20522396	Pristine Peat
PP1xT1x13CxL	SAMN20522397	Pristine Peat
PP2xT1x13CxL	SAMN20522398	Pristine Peat
PP3xT1x13CxL	SAMN20522399	Pristine Peat
PP4xT1x13CxL	SAMN20522400	Pristine Peat
PP1xT1x12CxL	SAMN20522401	Pristine Peat
PP2xT1x12CxL	SAMN20522402	Pristine Peat
PP3xT1x12CxL	SAMN20522403	Pristine Peat
PP4xT1x12CxL	SAMN20522404	Pristine Peat
PP1xT3x13CxH	SAMN20522405	Pristine Peat
PP2xT3x13CxH	SAMN20522406	Pristine Peat
PP3xT3x13CxH	SAMN20522407	Pristine Peat
PP4xT3x13CxH	SAMN20522408	Pristine Peat
PP1xT3x13CxL	SAMN20522409	Pristine Peat
PP2xT3x13CxL	SAMN20522410	Pristine Peat
PP3xT3x13CxL	SAMN20522411	Pristine Peat
PP4xT3x13CxL	SAMN20522412	Pristine Peat
PP1xT3x12CxL	SAMN20522413	Pristine Peat
PP2xT3x12CxL	SAMN20522414	Pristine Peat
PP3xT3x12CxL	SAMN20522415	Pristine Peat
PP4xT3x12CxL	SAMN20522416	Pristine Peat
